# Supplementary material for: Enhancer activation by FGF signalling during otic induction
Source: Dev Biol. 2020 Jan 1;457(1):69–82. doi: 10.1016/j.ydbio.2019.09.006 (PMC6902270; doi:10.1016/j.ydbio.2019.09.006)
Supplement: Multimedia component 1 [file mmc1.xlsx]

## Sheet: A_3h FGF_Analysis
Genes	3h FGF											Legend:
	Cnt				+FGF2				Fold Change	P-Value	Notes	PPR
	1	2	3	AVG	1	2	3	AVG				OEPD gene expression
Upregulated genes (FC>=1.25; pvalue<=0.05)												Otic vesicle expression
CXCL14	2.75763e-05	4.37393e-05	0.000152449	7.45882e-05	0.00766918	0.00618536	0.00260428	0.00548627	73.5542	0.0227862	Chemokine; OEPD and Tip otic placode	Epibranchial expression
SPRY1	0.000118184	0.000128094	0.000180531	0.00014227	0.00516057	0.0055827	0.0050245	0.00525592	36.9433	7.13183e-06	Antagonist of FGF signalling; OEPD; Otic and epibranchial placode	Chromatin related gene
PAX2	5.51526e-05	0.000131218	0.000128378	0.000104916	0.00251704	0.00351006	0.00335227	0.00312646	29.7996	0.000613634	Paired box gene; OEPD; Otic and epibranchial placode	Signalling pathway
FOXD3	9.84868e-05	0.000109348	0.000184543	0.000130793	0.00382827	0.00343269	0.00406894	0.00377663	28.8749	4.11892e-05	Neural Crest	Anterior region expression
SPRY2	0.000693347	0.000706078	0.000770268	0.000723231	0.0176573	0.0193053	0.0173292	0.0180973	25.0228	9.15367e-06	Antagonist of FGF signalling; OEPD; Otic and epibranchial placode	Neural Crest
ETV4	0.000315158	0.000274933	0.000365075	0.000318389	0.00296396	0.00301327	0.0030194	0.00299888	9.41892	1.13281e-07	FGF target; OEPD; Otic and epibranchial placode	Neural Plate
SNAIL1	0.000271824	0.000343666	0.000224661	0.00028005	0.00165273	0.00152293	0.00191894	0.0016982	6.06391	0.00030889	Neural Crest	Epidermis
FOXI3	0.00104002	0.00232756	0.00397972	0.0024491	0.0164093	0.0165771	0.00936757	0.014118	5.76456	0.00985009	Otic palcode	TF = transcription factor
GBX2	0.000795774	0.00126844	0.00140815	0.00115745	0.00587732	0.00470722	0.00388488	0.00482314	4.16703	0.00379241	OEPD and edges otic placode	OEPD = Otic-Epibranchial Progenitor Domain
HESX1	0.0050701	0.00368973	0.00324154	0.00400046	0.0121763	0.0139588	0.018367	0.014834	3.70808	0.00486131	Otic placode	PPR = pre-placodal region
KLF7	0.000456979	0.000540493	0.000445311	0.000480928	0.00142928	0.00144963	0.00124535	0.00137475	2.85854	0.000236138	OEPD; epibranchial placode	aPPR = anterior pre-placodal region
ETV5	0.00309643	0.00271496	0.00290856	0.00290665	0.00714216	0.00693053	0.00711575	0.00706282	2.42988	5.47937e-06	OEPD (Yang et al. 2013, FGF2 induced)
SOX13	0.00365189	0.00379283	0.00341405	0.00361959	0.00863047	0.00921085	0.00844726	0.00876286	2.42095	3.58441e-05	OEPD; epibranchial placode
ETS2	0.000366371	0.000387406	0.000473394	0.000409057	0.00110042	0.00113201	0.000704918	0.000979116	2.39359	0.0156574	Steroid receptor; Lens and otic
BACH2 (E1BZR5)	0.000464858	0.000428021	0.000369087	0.000420655	0.000851663	0.000989494	0.000994717	0.000945291	2.24719	0.000651796	Otic palcode; TF
ZNF521	0.0073747	0.0075013	0.0073376	0.00740453	0.0149969	0.0154084	0.0170473	0.0158175	2.13619	0.000179795	Ubiquitous in the head ectoderm; TF
EZRIN	0.00142215	0.00119346	0.00127174	0.00129578	0.00279531	0.0027771	0.00252987	0.00270076	2.08427	0.000207193	Steroid receptor; mainly expressed mesoderm (Richter et. Al., 2004)
EPHA4	0.00266308	0.00204325	0.00186148	0.00218927	0.00442275	0.00435703	0.00458588	0.00445522	2.03502	0.000846821	Otic palcode
ZNF385C	0.00120942	0.00118096	0.00146431	0.0012849	0.00269834	0.00278524	0.00209126	0.00252495	1.9651	0.00629229	OEPD; TF
ARID3A	0.00433736	0.00443017	0.00422444	0.00433066	0.00770713	0.00860412	0.00781284	0.00804136	1.85685	0.00021272	Ubiquitous; TF
BAZ1A	0.000102426	9.06029e-05	9.62835e-05	9.64376e-05	0.000177078	0.000130304	0.000191894	0.000166425	1.72573	0.0206791	ATP-dependent chromatin assembly factor
TRIM71	0.00723681	0.00807303	0.00707282	0.00746089	0.0123913	0.010522	0.0151949	0.0127027	1.70258	0.0197132	post-tranlation repressor; promotes stem cell self-renewal; Positively regulates FGF signalling; enriched otic mRNA-seq
MSI1	0.00530647	0.00537681	0.00468981	0.00512436	0.00803177	0.00748839	0.00953988	0.00835335	1.63012	0.00771847	Neural Crest
FZD7	0.0208792	0.021223	0.0205405	0.0208809	0.0306894	0.0329058	0.0324458	0.0320136	1.53316	9.3163e-05	Wnt signalling
LEF1	0.00186337	0.00180893	0.00209417	0.00192216	0.00336027	0.00302142	0.00232231	0.00290134	1.50942	0.0369093	Proliferation; Wnt signalling
GLI3	0.00664195	0.00631721	0.00530763	0.00608893	0.00857566	0.00853082	0.0103114	0.00913929	1.50097	0.0127221	Sonic hedgehog; TF
CHD7	0.00485737	0.00498628	0.00491447	0.00491937	0.00717168	0.00727665	0.0075387	0.00732901	1.48983	3.10146e-05	OEPD; Otic and epibranchial placode; chromatin binding and helicase activity
PDLIM4	0.00137882	0.00151838	0.00167694	0.00152471	0.00210386	0.00224774	0.002103	0.00215153	1.41111	0.00314279	Otic placode
SSTR2	0.000126063	0.000165585	0.000144425	0.000145358	0.000215024	0.00018324	0.000207559	0.000201941	1.38927	0.0192073	OEPD; Otic and epibranchial placode
SETD2	0.00571224	0.00612351	0.00511105	0.00564893	0.00766075	0.00699161	0.00796948	0.00754062	1.33487	0.0100931	ATP-Dependent Chromatin-Remodeling Protein regulates nucleosome spacing; enriched in ss8-9 and ss11-12 mRNA-seq
SREBF2	0.00498343	0.00433644	0.00490243	0.00474077	0.00655612	0.00588403	0.00654398	0.00632804	1.33481	0.00621223	Neural Crest and otic vesicle (Adam et al., 2008); TF that binds to sterol regulatory element 1 motif
TEAD3	0.00196974	0.00220571	0.00201393	0.00206313	0.00270677	0.00272009	0.00258861	0.00267183	1.29504	0.00189193	TF; Hippo Pathway
MLL2	0.00170973	0.00148401	0.00176921	0.00165432	0.0022177	0.00192605	0.00223224	0.00212533	1.28472	0.0235562	Histone methyltransferase that methylates the Lys-4 position of histone H3
SEMA4D	0.0007485	0.000768563	0.000661949	0.000726337	0.000957067	0.000912126	0.000892896	0.000920696	1.26759	0.0068057	Cell Signalling
FOXP1	0.00375826	0.00312736	0.00333783	0.00340782	0.00436794	0.00459728	0.00387705	0.00428075	1.25616	0.0363772	Retinoic Acid; enriched mRNA-seq
Upregulated genes (Not significant)
CHD2	0.00211156	0.00179019	0.00194172	0.00194782	0.00255921	0.00271602	0.00214217	0.00247246	1.26935	0.054459
SOHO1	7.87895e-06	1.56212e-05	3.61063e-05	1.98688e-05	0.000210808	0.000130304	4.69945e-05	0.000129369	6.51114	0.0848253
PNOC	0.000275763	0.000468636	0.000617819	0.000454073	0.000737827	0.00118495	0.000697085	0.000873287	1.92323	0.0861046
EYA2	0.000193034	0.000203076	0.000770268	0.000388792	0.0013829	0.00118495	0.000191894	0.000919914	2.36608	0.269719
ARID3C	0.000949413	0.00103725	0.00126372	0.00108346	0.00154733	0.00185276	0.000896812	0.0014323	1.32197	0.305371
HOXA1	7.485e-05	0.000118721	7.22126e-05	8.85946e-05	0.000387886	0.000154736	5.87431e-05	0.000200455	2.26261	0.321183
Not changing genes
SALL1	0.0211077	0.0215541	0.0243517	0.0223378	0.0278856	0.0298925	0.025518	0.0277654	1.24298	0.0286344
HOMER2	0.00202489	0.00220884	0.00229476	0.00217616	0.00297239	0.00278932	0.00230273	0.00268814	1.23527	0.0759649
SIP1 (ZEB2)	0.00260399	0.00343666	0.00247529	0.00283865	0.00317476	0.00298884	0.004253	0.0034722	1.22319	0.27064
TCF7L1	0.00245429	0.00256188	0.00230679	0.00244099	0.00289228	0.00307435	0.00289408	0.00295357	1.20999	0.00581034
BMP4	0.00191064	0.00205887	0.002038	0.00200251	0.00251704	0.00274452	0.00194244	0.00240134	1.19917	0.176244
CCND1	0.0107902	0.0108036	0.010523	0.0107056	0.0134327	0.0123096	0.0121402	0.0126275	1.17952	0.00985696
HPRT1	0.00144579	0.00166209	0.00158868	0.00156552	0.00170754	0.0017306	0.00203251	0.00182355	1.16482	0.102808
CDKN1B	0.00164276	0.00143715	0.00156862	0.00154951	0.00193521	0.00177946	0.00169572	0.00180346	1.16389	0.0514609
BRD2	0.0104554	0.01006	0.0109322	0.0104825	0.0118769	0.0118414	0.0126259	0.0121147	1.1557	0.0104616
ETS1B (TNIP1)	0.000669711	0.000693581	0.000790327	0.000717873	0.000796853	0.000863262	0.000822404	0.000827506	1.15272	0.0580108
ROBO1	0.000866684	0.000874787	0.000866551	0.000869341	0.00106669	0.00100985	0.00090856	0.000995034	1.14458	0.053355
HEY1	0.000843047	0.00086229	0.00110726	0.000937532	0.00114258	0.00103836	0.00103388	0.0010716	1.14301	0.219423
SLIT2	0.0002994	0.000259312	0.000349028	0.00030258	0.000404751	0.000329831	0.000301548	0.000345377	1.14144	0.347743
HAT1	0.0008982	0.000915402	0.000846492	0.000886698	0.000898041	0.00110758	0.00101038	0.00100533	1.1338	0.137331
FGFR4	0.00388432	0.00395841	0.00432473	0.00405582	0.00448599	0.00495969	0.00432741	0.00459103	1.13196	0.0838297
AFF4	0.00453433	0.00412712	0.00433677	0.00433274	0.00500457	0.00506149	0.00461329	0.00489312	1.12934	0.0378791
IRX1	0.00148124	0.00210574	0.00235894	0.00198197	0.00231888	0.00282189	0.00155473	0.00223184	1.12607	0.609355
PLAG1	0.00153246	0.00144652	0.00142419	0.00146772	0.00157263	0.00148221	0.0018837	0.00164618	1.12158	0.229617
EPHB1	0.00107154	0.000859166	0.000942776	0.000957826	0.00102031	0.00109537	0.00108479	0.00106682	1.11379	0.17435
TRIM3	0.00160731	0.00176832	0.00172508	0.00170023	0.00196473	0.00194641	0.00175838	0.00188984	1.11152	0.0808903
HIPK3	0.000543647	0.000496754	0.000517524	0.000519308	0.000577613	0.000639303	0.000509107	0.000575341	1.1079	0.233622
BCL2	0.000716984	0.000693581	0.000778291	0.000729619	0.000792637	0.000794039	0.000838069	0.000808248	1.10777	0.0551914
SMYD2	0.000996687	0.00112785	0.00112331	0.00108261	0.00121847	0.00112794	0.00124535	0.00119725	1.10589	0.10894
RASA1	0.000590921	0.000559239	0.000565665	0.000571942	0.000564965	0.000631159	0.000701001	0.000632375	1.10566	0.209455
DAPK3	0.00694135	0.00716075	0.00736568	0.00715593	0.00776616	0.00786302	0.00805956	0.00789624	1.10345	0.00781802
SDHA	0.002994	0.00311487	0.00306101	0.00305663	0.00323379	0.00335532	0.00352459	0.00337123	1.10293	0.026137
RAI1	0.00141427	0.00146527	0.00138809	0.00142254	0.00149252	0.00173467	0.001402	0.00154306	1.08472	0.302224
SUV39H1	0.000208792	0.000256188	0.000256756	0.000240579	0.000320428	0.000215816	0.000242805	0.000259683	1.07941	0.615694
SETDB1	0.00337613	0.0032867	0.00338597	0.0033496	0.00376924	0.00334311	0.00372823	0.00361353	1.07879	0.13115
SIX4	0.0019264	0.00181831	0.0019698	0.00190484	0.00204483	0.00221109	0.00190328	0.00205307	1.07782	0.211302
HIPK1	0.00666953	0.00684833	0.00722928	0.00691571	0.00757221	0.0073133	0.00740947	0.00743166	1.0746	0.0467669
KDM1A	0.00468403	0.00482695	0.00467376	0.00472825	0.00534187	0.00462578	0.0051459	0.00503785	1.06548	0.230871
ZNF384	0.00147336	0.00148089	0.00148036	0.0014782	0.00165695	0.00163694	0.00140592	0.0015666	1.0598	0.334263
SLIT3	0.000437282	0.000487381	0.000525547	0.000483403	0.000505938	0.000570079	0.000458196	0.000511405	1.05793	0.534753
NFKB1	0.00111881	0.00114347	0.00150443	0.00125557	0.00155998	0.00131118	0.0011122	0.00132779	1.05752	0.708401
CDH1	0.00240702	0.00240254	0.00304496	0.00261817	0.00291336	0.00302549	0.00221266	0.00271717	1.03781	0.780408
SCML2	0.00102032	0.000940396	0.000962835	0.000974518	0.00101609	0.00109944	0.000896812	0.00100411	1.03037	0.665085
AXIN2	0.00170185	0.00155587	0.00160472	0.00162082	0.00172441	0.00164916	0.00162131	0.00166496	1.02723	0.450244
GAPDH	0.214083	0.224305	0.227261	0.221883	0.223933	0.220201	0.238117	0.227417	1.02494	0.459063
CBX3	0.0102387	0.0102444	0.0101459	0.0102096	0.0101525	0.0099886	0.0110476	0.0103962	1.01828	0.602681
LDB1	0.0026749	0.00239629	0.00261169	0.00256096	0.00265196	0.00262644	0.00251812	0.00259884	1.01479	0.706949
RARG (RARG2)	0.00118578	0.000993508	0.0011554	0.00111156	0.00115101	0.00109537	0.00113178	0.00112605	1.01304	0.82632
SOX8	0.00090214	0.00113097	0.00105912	0.00103074	0.00112571	0.00118088	0.000810655	0.00103908	1.00809	0.953249
SIX3	0.0067562	0.00311799	0.00441299	0.00476239	0.00415713	0.00440182	0.00581557	0.00479151	1.00611	0.981553
BRD1	0.00296642	0.00288367	0.0028885	0.00291287	0.00290915	0.0029074	0.00292541	0.00291399	1.00038	0.969402
FOXP4	0.00310824	0.00293054	0.00300485	0.00301454	0.00291758	0.00269159	0.0034071	0.00300542	0.996975	0.968544
ZNF618	0.00114245	0.00115284	0.00103505	0.00111011	0.00106669	0.00106686	0.00118661	0.00110672	0.996944	0.953683
EED	0.00195792	0.00208074	0.00215835	0.00206567	0.00202375	0.0017876	0.00233406	0.00204847	0.991674	0.92368
HDAC1	0.00478252	0.00461762	0.00484226	0.00474747	0.00474739	0.00478459	0.00454672	0.0046929	0.988506	0.613775
BRD7	0.00730378	0.00715763	0.00713701	0.00719948	0.00715481	0.00695904	0.0071275	0.00708045	0.983467	0.213986
BCL7A	0.00469979	0.0051175	0.00464969	0.00482233	0.00449864	0.0047113	0.00494617	0.0047187	0.978511	0.626198
CNOT4	0.000401826	0.000512375	0.000461358	0.00045852	0.000467993	0.000407199	0.000469945	0.000448379	0.977884	0.802815
N-MYC	0.00934443	0.00881973	0.00718515	0.00844977	0.0081161	0.00839645	0.00810655	0.00820637	0.971194	0.729854
KERATIN8	0.0024149	0.0023588	0.00307305	0.00261558	0.0030019	0.00255721	0.00198552	0.00251488	0.961498	0.800519
CBX1	0.00834775	0.00825111	0.00791931	0.00817272	0.00785469	0.00738659	0.00830628	0.00784919	0.960413	0.335086
CDH6	0.00185549	0.00241504	0.00222655	0.00216569	0.00158106	0.00271602	0.00190719	0.00206809	0.954932	0.807637
ROBO2	0.00443979	0.00395529	0.00416025	0.00418511	0.00406016	0.00430817	0.00359116	0.0039865	0.952543	0.476022
ZNF423	0.00877321	0.00901343	0.00795542	0.00858069	0.00805285	0.00837609	0.00806347	0.00816414	0.951455	0.284463
NR-CAM	0.000287582	0.000256188	0.000212626	0.000252132	0.000311995	0.000211744	0.00019581	0.00023985	0.951288	0.78629
HDAC2	0.037945	0.0374909	0.0358937	0.0371098	0.0342942	0.0346608	0.0346389	0.0345313	0.930515	0.0152016
TRIM28	0.00652377	0.00641719	0.00649512	0.00647869	0.00638326	0.00587589	0.00577249	0.00601054	0.92774	0.0707552
EZH2	0.00568466	0.00570798	0.00522739	0.00554001	0.00497085	0.00478052	0.00558843	0.00511326	0.92297	0.214765
PCNA	0.0174834	0.0171646	0.0182056	0.0176178	0.0176783	0.0143619	0.0167222	0.0162542	0.922596	0.257091
COL11A1	0.000362432	0.000337418	0.000373098	0.000357649	0.000349941	0.000333903	0.000305464	0.000329769	0.922047	0.17157
KDM2A	0.00202095	0.00185892	0.00178526	0.00188838	0.00178343	0.00157179	0.00182104	0.00172542	0.913706	0.193004
CTNNB1	0.0231917	0.0227694	0.0226748	0.0228786	0.0205411	0.0213047	0.0208381	0.0208946	0.913282	0.00190917
ATN1	0.00442009	0.00427396	0.0043127	0.00433558	0.00390837	0.00393762	0.00397495	0.00394031	0.908832	0.00116399
WHSC1L1	0.00358492	0.00350227	0.00366278	0.00358333	0.00322957	0.00333089	0.00319954	0.00325334	0.90791	0.00567069
SMARCC1	0.00404978	0.00424896	0.00408001	0.00412625	0.00380719	0.00366072	0.00364991	0.00370594	0.898137	0.00630383
LFNG	0.00334855	0.00395216	0.00326561	0.00352211	0.00298082	0.00250428	0.00391621	0.00313377	0.889742	0.453083
DTX4	0.0019264	0.00216822	0.0021062	0.00206694	0.00182981	0.00193012	0.00173096	0.0018303	0.885511	0.0628267
meis 1	0.0011779	0.00162148	0.00182136	0.00154025	0.00180451	0.00147406	0.000783242	0.00135394	0.879039	0.628313
BLIMP1	0.00755985	0.00638282	0.00708887	0.00701051	0.00637061	0.00751283	0.00457805	0.00615383	0.8778	0.404492
HELLS	0.0133469	0.0143621	0.0131507	0.0136199	0.0115607	0.0112021	0.0130762	0.0119463	0.877121	0.0712774
ZBTB16	0.00100851	0.000927899	0.000994929	0.000977111	0.000788421	0.000789967	0.000975136	0.000851174	0.871113	0.132484
CYP26C1	0.0155255	0.0150838	0.0127375	0.0144489	0.0113752	0.0126598	0.0126376	0.0122242	0.846028	0.0821694
DNMT3B	0.0212653	0.0208824	0.0189277	0.0203585	0.0168478	0.0170087	0.0176856	0.0171807	0.843909	0.0144048
HMG1	0.0215529	0.0213573	0.0221653	0.0216918	0.0183065	0.0181896	0.0167261	0.0177408	0.817855	0.00218111
WHSC1	0.00738651	0.00757315	0.00665559	0.00720509	0.00582251	0.00538725	0.00631684	0.0058422	0.810844	0.0246022
KERATIN19	0.0102741	0.0104225	0.0112491	0.0106486	0.00970559	0.00883215	0.00726848	0.00860207	0.807815	0.0574833
DNMT1	0.00307279	0.00297115	0.00324957	0.00309784	0.00239478	0.00243912	0.00255728	0.00246373	0.795306	0.00258806
RERE (ATN1L/ATN2)	0.00400644	0.00359287	0.00333783	0.00364572	0.0028712	0.00296441	0.00266694	0.00283418	0.777401	0.0191452
FRZB	0.00596436	0.00618912	0.00504686	0.00573345	0.00404329	0.00415343	0.0051224	0.00443971	0.774353	0.0573942
ZNF534 (E1BZV5)	0.00193428	0.00199951	0.0021062	0.00201333	0.0015136	0.00160029	0.00152732	0.00154707	0.768414	0.00120609
DLX6	0.00338401	0.00285868	0.00484226	0.00369498	0.00306514	0.00344491	0.00200118	0.00283708	0.767819	0.307386
Downregulated genes (Not significant)
CDH2	0.00483767	0.00448016	0.00392756	0.00441513	0.00239056	0.00258979	0.00399062	0.00299032	0.677289	0.0664163
SIX1	0.000614558	0.000499878	0.000994929	0.000703122	0.000531235	0.000561935	0.000325045	0.000472739	0.672342	0.240019
HAS2	0.000716984	0.00127469	0.00161676	0.00120281	0.00065772	0.000680023	0.000536521	0.000624754	0.519412	0.0954566
Downregulated genes (FC>=0.75; pvalue<=0.05)
MAFA	0.000626376	0.00059673	0.000541594	0.000588233	0.000451128	0.000447919	0.000415118	0.000438055	0.744696	0.00537799	Lens and Eye (Bailey et al., 2006)
HES4	0.012429	0.0147745	0.0132069	0.0134701	0.0104265	0.00946331	0.00863132	0.00950706	0.705787	0.010091	TF
ZFHX3	0.000858805	0.000684208	0.000882598	0.000808537	0.000560748	0.000574151	0.000544353	0.000559751	0.692301	0.0169507	Otic palcode; TF
PTCH1	0.00152064	0.0016371	0.00148437	0.00154737	0.000973932	0.000956918	0.00126102	0.00106396	0.68759	0.0113355	Sonic hedgehog; mainly expressed neural tube
NELL1	0.00125669	0.00114035	0.0012236	0.00120688	0.000914905	0.000765535	0.000802823	0.000827754	0.685863	0.00259802	epidermal growth factor (EGF)-like repeats; associated with craniosynostosis
SOX2	0.0174873	0.0166616	0.0133553	0.0158347	0.00961705	0.00947553	0.013088	0.0107268	0.677425	0.0417856	TF required for stem-cell maintenance in the central nervous system; neural palte expression and late otic expression HH11-12
SOX3	0.00236368	0.00209636	0.00185346	0.0021045	0.00162322	0.00119717	0.00140984	0.00141007	0.670027	0.0223949	TF; neural palte expression and late epibranchial expression HH11-13
FEZ1	0.00158367	0.00164335	0.00154856	0.00159186	0.00102874	0.00100578	0.00113962	0.00105805	0.664661	0.000426861	Fasciculation And Elongation Protein Zeta 1; Neural crest expression form HH8 and otic expression from HH9-10
MYB	0.000701226	0.000690457	0.000810386	0.000734023	0.000421615	0.000610799	0.000422951	0.000485122	0.660908	0.0277339	TF; neural tube and otic (Betancur et al., 2010)
FZD1	0.00568466	0.00473947	0.00525948	0.00522787	0.0030525	0.003111	0.0038653	0.00334293	0.639444	0.00759142	Wnt signalling
TFAP2C	0.0046801	0.00509876	0.00586928	0.00521604	0.00354579	0.00366887	0.00271393	0.00330953	0.63449	0.014281	Neural Crest
DACH2	0.00133942	0.00136529	0.00150443	0.00140305	0.000910689	0.000834759	0.00085765	0.000867699	0.618439	0.000666799	mRNA-seq expressed rim of the otic; co-repressor of Six1 and Six6
RXRG	0.000271824	0.000278057	0.000369087	0.000306323	0.000151782	0.00022396	0.000187978	0.000187906	0.613427	0.034848	Retinoic Acid; enriched mRNA-seq
SLIT1	0.00251338	0.00253063	0.00257558	0.00253987	0.00148409	0.00160029	0.00158215	0.00155551	0.612437	1.7129e-05	molecular guidance cue in cellular migration
GLI1	0.000736682	0.000731072	0.000669972	0.000712575	0.000375238	0.000431631	0.00048561	0.000430826	0.604605	0.00183014	Sonic hedgehog; TF
MSX1	0.0127994	0.00978511	0.0116463	0.0114103	0.0080908	0.00778972	0.00480127	0.00689393	0.604188	0.0299435	Neural Crest
DACH1	0.00209186	0.00204638	0.00192567	0.0020213	0.00117209	0.00105057	0.00136676	0.00119647	0.591932	0.00139776	Transcription repressor associated with Six1; expressed broadly ectoderm (Litsiou et al., 2005)
ID2	0.0163291	0.0151963	0.0168456	0.0161237	0.00955802	0.0107093	0.00766402	0.00931046	0.577441	0.00254171	Neural Crest
RARB	0.000953353	0.0014309	0.00132791	0.00123739	0.000699882	0.000891766	0.000489526	0.000693725	0.560636	0.0430256	Retinoic Acid; mesoderm expression
Cyp26A	0.0274936	0.0255313	0.0205004	0.0245084	0.0131923	0.0140158	0.0137733	0.0136605	0.55738	0.00663602	Retinoic Acid
TFAP2A	0.0213244	0.0201107	0.0240067	0.0218139	0.0134074	0.0147691	0.00786766	0.0120147	0.550782	0.0151438	Neural Crest
TLE1	0.001627	0.00145902	0.00112732	0.00140445	0.000645072	0.000578223	0.00104563	0.000756307	0.538509	0.0351495	Transcriptional corepressor; downregulated in the otic mRNA-seq
ID1	0.00170579	0.00139029	0.00164484	0.00158031	0.000990796	0.000826615	0.00068142	0.000832944	0.527077	0.00474681	Neural Crest
LMX1B	0.0104042	0.0104475	0.00885808	0.00990323	0.00457453	0.00471944	0.00592131	0.00507176	0.512132	0.0020146	TF; Neural plate and otic expression HH9-10 (Abello et al., 2010)
SALL4	0.00214701	0.00232756	0.0018695	0.00211469	0.00108355	0.000895838	0.00122186	0.00106708	0.504604	0.00303492	OEPD (Barembaum and Bronner 2007); TF
GRHL2	0.00404978	0.00397716	0.0050268	0.00435124	0.00263931	0.00252056	0.0014255	0.00219513	0.504482	0.0137176	TF associated with deafness
IRX3	0.0150803	0.0150213	0.0152609	0.0151209	0.00729395	0.00756983	0.00754262	0.0074688	0.49394	2.90785e-07	???
TCF7L2(TCF4)	0.00710681	0.00611101	0.00590539	0.0063744	0.0028965	0.00314765	0.00332095	0.0031217	0.489724	0.00113966	TF; Neural tube and late otic
DLX5	0.00558223	0.00484569	0.00685618	0.00576137	0.00299769	0.00320873	0.00213825	0.00278156	0.482794	0.011404	aPPR and Lens (Citation Bhattacharyya S et. Al., 2004); TF
FSTL4	0.0022455	0.0018558	0.00208614	0.00206248	0.000978148	0.00105057	0.000955555	0.000994759	0.482312	0.000791897	aPPR and later otic placode
NR2F2	0.000303339	0.000318672	0.000445311	0.000355774	0.000193943	0.000138448	0.000176229	0.00016954	0.476538	0.0176855	Epibranchial expression
GLI2	0.00403796	0.00400527	0.00359057	0.00387794	0.00165695	0.00168988	0.00215	0.00183227	0.472487	0.000676505	Sonic hedgehog; TF
OTX2	0.0130594	0.0118315	0.010182	0.0116909	0.00530814	0.00469908	0.00631684	0.00544135	0.465433	0.00284942	aPPR and anterior neural plate
DLX3	0.000295461	0.000453015	0.00046537	0.000404615	0.000198159	0.000191384	0.000164481	0.000184675	0.45642	0.0167891	aPPR
NOTCH1	0.00796956	0.00839795	0.00755023	0.00797258	0.00318741	0.00361186	0.00368124	0.0034935	0.43819	0.000101623	Notch signalling; expressed at HH13 in the otic vesicle (Citation Groves AK, Bronner-Fraser M. 2000)
FZD2	0.000606679	0.00049363	0.000665961	0.000588756	0.000261402	0.000252464	0.000231056	0.000248307	0.421749	0.00268382	Wnt signalling
ID4	0.00380159	0.00343354	0.00467777	0.00397097	0.00202375	0.00204414	0.000841985	0.00163663	0.412148	0.0125998	Neural Crest
JAG1	0.000441221	0.000531121	0.000589736	0.000520693	0.000236105	0.000191384	0.000172313	0.000199934	0.383977	0.00243825	Notch signalling;mainly expressed in the mesoderm and heart primordium and late expression in the otic vesicle (Paxton et al., 2010)
EYA1	0.000165458	0.00012497	0.000256756	0.000182394	7.58908e-05	7.73679e-05	4.30783e-05	6.54456e-05	0.358814	0.0448283	Late otic expression HH12 (Christophorou et al., 2010)
FGFR3	0.0215174	0.0215385	0.0191163	0.0207241	0.00639169	0.00623015	0.00722932	0.00661705	0.319293	8.1414e-05	FGF signalling; anterior neural palte (Lunn et al., 2007)
IRX5	0.00238732	0.00231818	0.00204201	0.00224917	0.000497506	0.000712599	0.000736247	0.000648784	0.288455	0.000249982
GATA3	0.00128427	0.00178082	0.00262774	0.00189761	0.000645072	0.000667807	0.000184062	0.00049898	0.262952	0.0296828	Epidermis and Otic
IRX2	0.00241884	0.00306488	0.00264378	0.00270917	0.000750475	0.000655591	0.000657923	0.000687996	0.253951	0.000459606	Meosderm and neuronal tissue
GATA2	0.0023755	0.0044208	0.0061822	0.00432617	0.00115101	0.00124196	0.000806739	0.00106657	0.246539	0.0422959	Epidermis
SOX1	0.000634255	0.000809178	0.00042124	0.000621558	2.52969e-05	7.73679e-05	0.000133151	7.86053e-05	0.126465	0.00956009	TF; Neural palte
SNAIL2	0.00209974	0.00294303	0.00315328	0.00273202	0.000316212	0.000342047	0.000242805	0.000300355	0.109939	0.00167243	Neural Crest
PAX6	0.00204459	0.00142465	0.00150844	0.00165923	8.85392e-05	0.000175096	0.000215391	0.000159675	0.0962349	0.00162238	aPPR and Lens; TF

## Sheet: B_3h CHX_Analysis
Genes	3h CHX FGF											Legend:
	Cnt				+FGF2				Fold Change	P-Value	Notes	PPR
	1	2	3	AVG	1	2	3	AVG				OEPD gene expression
Upregulated genes (FC>=1.25; pvalue<=0.05)												Otic vesicle expression
SPRY1	0.000123327	0.000109254	6.05678e-05	9.77164e-05	0.00317748	0.00302705	0.00301646	0.00307366	31.4549	7.17096e-07	Antagonist of FGF signalling; OEPD; Otic and epibranchial placode	Epibranchial expression
BMP4	0.00222784	0.00257628	0.00204149	0.00228187	0.0246624	0.0192134	0.0191754	0.0210171	9.21044	0.000512476	OEPD	Chromatin related gene
FOXD3	3.58046e-05	8.10596e-05	0.000285025	0.000133963	0.000926387	0.0010901	0.00120349	0.00107333	8.01209	0.00107232	Neural Crest	Signalling pathway
HESX1	0.000831464	0.00218508	0.00169234	0.00156963	0.0114003	0.0107809	0.0153174	0.0124995	7.96337	0.00176644	Otic placode	Anterior region expression
SIP1 (ZEB2)	0.00086329	0.000895179	0.000890704	0.000883058	0.00546478	0.00543548	0.00391056	0.00493694	5.59074	0.00139085	Neural Plate	Neural Crest
IRX2	0.00264954	0.00171282	0.00161395	0.00199211	0.0113098	0.00991	0.0104509	0.0105569	5.29935	8.22337e-05	Meosderm and neuronal tissue	Neural Plate
OTX2	0.00455913	0.00712619	0.00608529	0.00592353	0.0246051	0.0225978	0.0274791	0.024894	4.20256	0.000290217	aPPR and anterior neural plate	Epidermis
IRX1	0.00527124	0.00216394	0.00247616	0.00330378	0.0126707	0.012892	0.0146182	0.0133936	4.05404	0.000974541	PPR and OEPD	TF = transcription factor
ETV4	0.000278481	0.000158595	0.000220894	0.000219323	0.000887159	0.000798806	0.000711574	0.00079918	3.64384	0.000700194	FGF target; OEPD; Otic and epibranchial placode	OEPD = Otic-Epibranchial Progenitor Domain
NR2F2	0.000290415	0.000218508	0.000274337	0.000261087	0.000618597	0.000885894	0.00117564	0.000893378	3.42177	0.0176102	Epibranchial expression	PPR = pre-placodal region
IRX5	0.00107812	0.00145202	0.00106884	0.00119966	0.00444183	0.00389193	0.00335677	0.00389684	3.24829	0.00133229	???	aPPR = anterior pre-placodal region
KLF7	0.000453526	0.000377103	0.000488106	0.000439578	0.00150274	0.00133935	0.00141387	0.00141865	3.2273	6.97449e-05	OEPD; epibranchial placode
TCF7L2(TCF4)	0.00235913	0.00464859	0.00324929	0.003419	0.00933931	0.00961871	0.0107417	0.0098999	2.89555	0.00121614	TF; Neural tube and late otic
SPRY2	0.00125714	0.00115598	0.000808759	0.00107396	0.00273088	0.0030721	0.00318661	0.00299653	2.79017	0.000568152	Antagonist of FGF signalling; OEPD; Otic and epibranchial placode
BLIMP1	0.00677901	0.00908924	0.00852938	0.00813254	0.021328	0.0195377	0.0232685	0.0213781	2.62871	0.000495852	OEPD; epibranchial placode
SNAIL1	0.000433634	0.000303092	0.000285025	0.000340584	0.000784562	0.000912921	0.000841514	0.000846332	2.48495	0.00106787	Neural Crest
CCND1	0.00768209	0.00775	0.0065627	0.0073316	0.0177643	0.018823	0.0158526	0.01748	2.3842	0.000436087	OEPD
Cyp26A	0.00266546	0.013833	0.0113583	0.00928557	0.0209659	0.0193155	0.0248896	0.0217237	2.33951	0.0299117	Retinoic Acid
SOX3	0.00138047	0.00129695	0.00115791	0.00127845	0.00286365	0.00317721	0.00286486	0.00296857	2.32202	0.00016181	TF; neural palte expression and late epibranchial expression HH11-13
AXIN2	0.00217613	0.00261153	0.0022802	0.00235595	0.00561264	0.0058439	0.00465617	0.0053709	2.27972	0.0014574	Wnt signalling
N-MYC	0.00389077	0.00658697	0.00521596	0.00523123	0.0134854	0.0113515	0.0108097	0.0118822	2.2714	0.0041414	Wnt signalling
LFNG	0.00295587	0.00226967	0.00214838	0.00245797	0.00495783	0.0058469	0.00488821	0.00523098	2.12817	0.00223197	Notch signalling
CYP26C1	0.00270126	0.0103686	0.00890704	0.00732562	0.0166116	0.0135437	0.0151132	0.0150895	2.05982	0.0365363	Retinoic Acid
EPHA4	0.00147993	0.00274193	0.00289657	0.00237281	0.0059506	0.00424328	0.00444889	0.00488092	2.05703	0.0231715	Otic palcode
NR-CAM	0.000274502	0.000331287	0.000181704	0.000262498	0.000567299	0.000498503	0.00050429	0.000523364	1.99379	0.00592321	neuronal cell adhesion molecule
TEAD3	0.00240289	0.00232253	0.00221963	0.00231502	0.00422758	0.00459464	0.00472114	0.00451445	1.95007	0.000151477	TF; Hippo Pathway
IRX3	0.00907449	0.0128638	0.0104818	0.0108067	0.0219134	0.0194236	0.0197354	0.0203575	1.88378	0.00213671	???
SOX13	0.00250235	0.00297453	0.00299633	0.0028244	0.00526562	0.00484389	0.00537393	0.00516115	1.82734	0.000513355	OEPD; epibranchial placode
CNOT4	0.000385895	0.000405298	0.000331342	0.000374178	0.000636702	0.000699706	0.000587822	0.00064141	1.71418	0.00242673	Global transcriptional regulator
SOX2	0.00480578	0.00892712	0.00747478	0.00706923	0.012553	0.0114506	0.0120596	0.0120211	1.70048	0.0165817	TF required for stem-cell maintenance in the central nervous system; neural palte expression and late otic expression HH11-12
SETD2	0.00357251	0.00394725	0.00399748	0.00383908	0.00635797	0.00676282	0.00586585	0.00632888	1.64854	0.00103734	ATP-Dependent Chromatin-Remodeling Protein regulates nucleosome spacing; enriched in ss8-9 and ss11-12 mRNA-seq
DACH1	0.00110994	0.00148022	0.00131112	0.00130043	0.00195235	0.00197599	0.00232344	0.00208393	1.6025	0.00819653	Transcription repressor associated with Six1; expressed broadly ectoderm (Litsiou et al., 2005)
TRIM28	0.00731211	0.00646009	0.00628837	0.00668686	0.0107938	0.010949	0.0102498	0.0106642	1.5948	0.000475601	TF
GLI2	0.0020528	0.00271373	0.00234433	0.00237029	0.00360295	0.00351655	0.00405907	0.00372619	1.57204	0.00599517	Sonic hedgehog; TF
SALL1	0.0269768	0.0224112	0.0236856	0.0243579	0.0381478	0.040607	0.0357272	0.0381607	1.56667	0.00213574	trascriptional repressor; PPR and later Epibranchial region
KDM2A	0.00157938	0.00144497	0.00159614	0.00154017	0.0022873	0.00246248	0.00237913	0.00237631	1.54289	0.000275665	Lysine (K)-Specific Demethylase 2A
PTCH1	0.00125316	0.00109607	0.00104747	0.00113223	0.00135186	0.00160962	0.00182844	0.00159664	1.41017	0.037143	Sonic hedgehog; mainly expressed neural tube
BRD2	0.0103555	0.00906457	0.00912437	0.00951481	0.0130056	0.0143815	0.0125608	0.013316	1.3995	0.00532121	component of the MOZ/MORF acetyltransferase complex and can stimulate acetylation of histones H3 and H4
BRD1	0.00338553	0.00330934	0.00322078	0.00330522	0.00450822	0.00465169	0.00428182	0.00448058	1.35561	0.00056538	binds to acetylated lysine-12 residue of histone H4 and it is associated with transcription complexes
Upregulated genes (Not significant)
CXCL14	0.000381916	7.75352e-05	8.19447e-05	0.000180465	0.000509965	0.000997006	0.000312474	0.000606482	3.36065	0.133775
SOHO1	0.000115371	2.81946e-05	3.9191e-05	6.09187e-05	8.14738e-05	0.000219221	0.000303192	0.000201296	3.30434	0.116166
SIX3	0.0015038	0.00388381	0.00553661	0.00364141	0.00569411	0.00486191	0.0168457	0.00913392	2.50835	0.245257
GBX2	0.0026018	0.000535698	0.000427538	0.00118835	0.0020127	0.00338441	0.00159331	0.00233014	1.96083	0.269036
HOXA1	0.000616636	4.58163e-05	9.26332e-05	0.000251695	0.000241404	0.000687694	0.000269161	0.000399419	1.58692	0.560619
FOXI3	0.00941264	0.00400011	0.00432882	0.00591386	0.00831938	0.00727334	0.0101662	0.00858632	1.4519	0.241484
GLI3	0.00336962	0.00550148	0.00559362	0.00482157	0.00745938	0.00545651	0.00781185	0.00690924	1.43299	0.113203
RARB	0.00273309	0.00165643	0.00174934	0.00204629	0.0027339	0.00312916	0.00286486	0.0029093	1.42175	0.0764893
SLIT2	0.00053707	0.000334811	0.000359844	0.000410575	0.000621615	0.000579585	0.000544509	0.000581903	1.41729	0.063971
GATA3	0.00659601	0.0035349	0.00445708	0.00486266	0.00605923	0.00644751	0.00790157	0.00680277	1.39898	0.142885
ETS2	0.000903073	0.000521601	0.000584302	0.000669658	0.000872071	0.00107208	0.000810576	0.000918243	1.37121	0.155034
MSI1	0.00328209	0.00279832	0.00260798	0.00289613	0.00376892	0.00489194	0.0031464	0.00393575	1.35897	0.131065
BACH2 (E1BZR5)	0.000449547	0.000493406	0.00039191	0.000444954	0.000431509	0.000753761	0.000581635	0.000588968	1.32366	0.2142
MSX1	0.0116524	0.0203706	0.0191109	0.0170447	0.0277886	0.0184416	0.0210038	0.0224113	1.31486	0.240392
KERATIN19	0.0131522	0.0108056	0.00985831	0.011272	0.0120973	0.0179491	0.0141263	0.0147243	1.30626	0.155425
Not changing genes
ARID3C	0.0013924	0.000884606	0.00124342	0.00117348	0.000995791	0.00182284	0.00152524	0.00144796	1.2339	0.389989
DAPK3	0.00806798	0.0073729	0.00729308	0.00757799	0.00955355	0.00894002	0.00900915	0.00916757	1.20976	0.0071173
TCF7L1	0.00174249	0.00203706	0.00210206	0.00196054	0.0023386	0.00239041	0.0022461	0.00232504	1.18592	0.0369881
BCL2	0.000732006	0.000690768	0.000705437	0.000709404	0.000965615	0.0007928	0.000761075	0.00083983	1.18385	0.114
CHD7	0.0051877	0.00478251	0.00518389	0.00505137	0.00585102	0.00583489	0.00615048	0.00594546	1.177	0.00614188
SIX4	0.00247052	0.00226967	0.00231227	0.00235082	0.0025619	0.00291594	0.00272564	0.00273449	1.16321	0.0322842
DACH2	0.00133273	0.00103968	0.00130043	0.00122428	0.00133979	0.00153155	0.00138293	0.00141809	1.15831	0.151306
SDHA	0.0041056	0.00315075	0.00353787	0.00359807	0.00436337	0.00410214	0.00403741	0.00416764	1.1583	0.125366
BAZ1A	0.000250633	4.58163e-05	0.000110447	0.000135632	0.00013579	0.000180182	0.00015469	0.000156887	1.15671	0.748233
CDKN1B	0.00215624	0.00168463	0.00151063	0.00178383	0.00177734	0.00211413	0.00227085	0.00205411	1.15151	0.325993
SCML2	0.000827485	0.000884606	0.000951271	0.000887788	0.000980703	0.00115617	0.000909577	0.00101548	1.14383	0.192407
ZNF521	0.00578046	0.00675966	0.00643444	0.00632486	0.0073085	0.00738145	0.0069858	0.00722525	1.14236	0.0449734
FSTL4	0.00250235	0.0016952	0.00157476	0.0019241	0.00216056	0.00204506	0.00232654	0.00217739	1.13164	0.449457
HAT1	0.00088716	0.000750682	0.000819447	0.000819096	0.00094751	0.000933942	0.000897202	0.000926218	1.13078	0.0639512
WHSC1	0.00722458	0.00658345	0.00630974	0.00670592	0.00758913	0.00804812	0.0070848	0.00757402	1.12945	0.0891305
ETV5	0.00266944	0.00229081	0.00213413	0.00236479	0.0026826	0.00302105	0.00230488	0.00266951	1.12886	0.30758
AFF4	0.00428462	0.00469088	0.00433594	0.00443715	0.00489144	0.00488893	0.00507693	0.00495243	1.11613	0.0222293
ATN1	0.00400614	0.00429263	0.00418987	0.00416288	0.00451123	0.00460665	0.00462523	0.00458104	1.10045	0.010042
EYA2	0.00165099	0.000437017	0.000855075	0.000981028	0.000365123	0.00166068	0.00112924	0.00105168	1.07202	0.898069
SOX1	0.000294394	0.000123351	0.000124698	0.000180815	0.00014786	0.000237239	0.000194909	0.000193336	1.06925	0.850708
FZD7	0.0176835	0.0186613	0.0172511	0.0178653	0.0179785	0.0200933	0.0190795	0.0190504	1.06634	0.184291
HELLS	0.0131682	0.012314	0.0114224	0.0123015	0.0127853	0.0133274	0.0130002	0.0130376	1.05984	0.235763
SLIT3	0.000903073	0.000613233	0.000869327	0.000795211	0.00079965	0.000753761	0.00086317	0.000805527	1.01297	0.920302
TRIM3	0.00158336	0.00135334	0.00137881	0.0014385	0.00151179	0.00165167	0.00119421	0.00145255	1.00977	0.931546
PLAG1	0.00138842	0.00123351	0.00153201	0.00138465	0.00150274	0.00136037	0.00132105	0.00139472	1.00727	0.926343
SALL4	0.00315877	0.00328115	0.00304264	0.00316085	0.00370857	0.00324327	0.00255548	0.00316911	1.00261	0.9819
ARID3A	0.00477395	0.00433845	0.00418631	0.0044329	0.0041099	0.00484689	0.00414879	0.00436853	0.985477	0.839122
EZH2	0.00540252	0.00488824	0.00503069	0.00510715	0.00556737	0.00493698	0.00456336	0.00502257	0.983438	0.810722
CHD2	0.00239095	0.00255161	0.00255097	0.00249785	0.00259207	0.00236038	0.00239151	0.00244799	0.980039	0.609671
MAFA	0.000425678	0.000514552	0.000612804	0.000517678	0.000531088	0.000492497	0.000451695	0.00049176	0.949935	0.681656
KDM1A	0.00449149	0.00486005	0.00475992	0.00470382	0.00453236	0.00456761	0.00401266	0.00437087	0.929218	0.188797
HDAC1	0.00486545	0.00451114	0.00440364	0.00459341	0.00420948	0.00435139	0.00422923	0.00426336	0.928148	0.087226
LMX1B	0.00448354	0.0108972	0.00914574	0.0081755	0.00863622	0.00717724	0.0068373	0.00755025	0.923522	0.769292
HPRT1	0.0015396	0.00133572	0.00144294	0.00143942	0.00124021	0.00142644	0.00131487	0.00132717	0.922019	0.233091
ZNF618	0.000966726	0.00113483	0.00093702	0.00101286	0.00100183	0.000975985	0.000779638	0.000919149	0.907479	0.372252
SETDB1	0.00352875	0.00355252	0.00349512	0.00352546	0.00332534	0.00325528	0.00301336	0.00319799	0.907113	0.0269647
ROBO2	0.00494104	0.00532878	0.00561143	0.00529375	0.00432414	0.00431235	0.00572353	0.00478668	0.904212	0.373958
MLL2	0.00149584	0.00130753	0.00142156	0.00140831	0.00118891	0.00144446	0.00117255	0.00126864	0.900825	0.249195
CDH1	0.00472224	0.00345384	0.00392978	0.00403529	0.00310204	0.0037658	0.00403741	0.00363508	0.900824	0.435807
COL11A1	0.000660397	0.000465211	0.000463166	0.000529591	0.000494878	0.000462467	0.000445507	0.000467617	0.882977	0.407259
SREBF2	0.00570487	0.00535698	0.00485968	0.00530718	0.00444485	0.00481386	0.00456336	0.00460735	0.868136	0.0595179
meis 1	0.00457902	0.00171282	0.00196667	0.00275284	0.00219074	0.00325228	0.00166137	0.00236813	0.860251	0.727361
EED	0.00178228	0.00162472	0.00173509	0.00171403	0.00160232	0.00145647	0.00127155	0.00144345	0.842137	0.0639127
EZRIN	0.00169475	0.00113836	0.00117217	0.00133509	0.00122814	0.00106908	0.00104261	0.00111328	0.833858	0.306068
ID1	0.00678299	0.00630502	0.00589646	0.00632816	0.00534106	0.00589495	0.00457264	0.00526955	0.832714	0.0833215
SEMA4D	0.000986617	0.000662574	0.000719688	0.000789626	0.000706106	0.000738745	0.000510477	0.000651776	0.825423	0.324075
ZNF384	0.00170669	0.00150489	0.00158189	0.00159782	0.00133074	0.00135437	0.00126227	0.00131579	0.823491	0.0122372
SUV39H1	0.000250633	0.000225557	0.000195955	0.000224048	0.00014786	0.000231233	0.000173253	0.000184115	0.821767	0.244591
TRIM71	0.00654827	0.00478604	0.00605322	0.00579584	0.00451727	0.00511116	0.00451076	0.00471306	0.81318	0.125914
CTNNB1	0.0247251	0.0232288	0.0232224	0.0237255	0.0199007	0.0200152	0.0178698	0.0192619	0.811867	0.00649408
TFAP2C	0.0137569	0.0113906	0.0126836	0.0126104	0.00860303	0.0101893	0.0113481	0.0100468	0.796707	0.0709613
CDH6	0.000946834	0.00174807	0.00200586	0.00156692	0.00242309	0.000849858	0.000460976	0.00124464	0.794323	0.659935
NFKB1	0.00247052	0.00141326	0.00207	0.00198459	0.00143937	0.0013904	0.00176347	0.00153108	0.771484	0.240923
RERE (ATN1L/ATN2)	0.0041613	0.00444065	0.00413643	0.00424613	0.00321972	0.00331835	0.00326396	0.00326734	0.769488	0.000649581
RASA1	0.000628571	0.000542747	0.000466729	0.000546015	0.000365123	0.000507512	0.000365069	0.000412568	0.755598	0.115728
Downregulated genes (Not significant)
NELL1	0.00209656	0.00122294	0.00152132	0.00161361	0.00101691	0.00120422	0.00140768	0.0012096	0.749626	0.222679
KERATIN8	0.00378336	0.00259391	0.002836	0.00307109	0.00205797	0.00268171	0.00202953	0.0022564	0.734724	0.124891
GATA2	0.0172101	0.00932185	0.0112692	0.0126004	0.0067412	0.0106638	0.00841204	0.00860567	0.682969	0.203488
SOX8	0.000946834	0.000676671	0.00104747	0.000890324	0.000552211	0.000645651	0.000606385	0.000601416	0.675502	0.064328
JAG1	0.00109403	0.000542747	0.000634181	0.000756986	0.000368141	0.000486491	0.000671355	0.000508662	0.671957	0.265618
CDH2	0.00176636	0.0032741	0.00274693	0.0025958	0.00198555	0.00149251	0.00172634	0.0017348	0.66831	0.137185
HOXA2	0.000151175	1.0573e-05	7.12563e-06	5.62913e-05	3.01755e-05	6.30636e-05	1.85628e-05	3.72673e-05	0.662044	0.719166
EYA1	0.000449547	0.000292519	0.00036697	0.000369679	0.000162948	0.000135136	0.000396007	0.000231363	0.62585	0.216449
TLE1	0.000477395	0.000722487	0.000773131	0.000657671	0.000410386	0.000318321	0.00046407	0.000397593	0.604546	0.0612283
HAS2	0.00609873	0.0027384	0.00464235	0.00449316	0.00165965	0.00384688	0.00238841	0.00263165	0.585701	0.185672
DLX6	0.0099895	0.00636846	0.00898898	0.00844898	0.0029059	0.00353156	0.00735087	0.00459611	0.543984	0.0937001
SIX1	0.0031349	0.00132162	0.00179566	0.00208406	0.000606527	0.00110812	0.00148502	0.00106656	0.511769	0.164947
SNAIL2	0.00105027	0.00293929	0.00453903	0.00284286	0.00194028	0.000489494	0.000590916	0.0010069	0.354185	0.173899
Downregulated genes (FC>=0.75; pvalue<=0.05)
SMYD2	0.00104629	0.00113131	0.00108666	0.00108809	0.000847931	0.0008919	0.000699199	0.00081301	0.747192	0.0121747	catalyze protein-lysine N-methyltransferase activity
FZD1	0.00455913	0.00440189	0.00402954	0.00433018	0.00296021	0.00317721	0.00355787	0.00323176	0.746334	0.00947174	Wnt signalling
ID4	0.00554972	0.00491996	0.00463522	0.00503497	0.00334948	0.00428833	0.00341865	0.00368548	0.731978	0.0291124	Neural Crest
PCNA	0.0197761	0.0151335	0.0157619	0.0168905	0.0114969	0.0136278	0.0115615	0.0122287	0.724	0.0446197	Proliferating Cell Nuclear Antigen
CBX3	0.0104709	0.00994918	0.00982268	0.0100809	0.00700976	0.00759466	0.00717452	0.00725965	0.720138	0.000434074	rotein encoded by this gene binds DNA and is a component of heterochromatin; mainly expressed neural palte (Papanayotou et al., 2008)
FEZ1	0.00179421	0.00150841	0.00152488	0.00160917	0.00118891	0.00109611	0.00117874	0.00115459	0.717504	0.00946767	Fasciculation And Elongation Protein Zeta 1; Neural crest expression form HH8 and otic expression from HH9-10
WHSC1L1	0.00362423	0.00393667	0.00392978	0.00383023	0.00267053	0.00272975	0.00277823	0.00272617	0.711752	0.000509108	This protein methylates histone H3 at lysine residues 4 and 27, which represses gene transcription
NOTCH1	0.00572477	0.00646009	0.00566131	0.00594872	0.00455951	0.00417121	0.00386106	0.00419726	0.705574	0.00582248	Notch signalling; expressed at HH13 in the otic vesicle (Citation Groves AK, Bronner-Fraser M. 2000)
BRD7	0.00799637	0.0076196	0.00804483	0.00788693	0.00596267	0.00542347	0.00511715	0.0055011	0.697495	0.00105979	component of one form of the SWI/SNF chromatin remodeling complex
GAPDH	0.220215	0.224613	0.223834	0.222887	0.158669	0.154563	0.144286	0.152506	0.684229	9.649e-05	housekeeping gene
TFAP2A	0.0375551	0.0377632	0.0408263	0.0387149	0.0238809	0.0258591	0.0293571	0.0263657	0.681022	0.00299758	Neural Crest
HDAC2	0.0388998	0.038965	0.0381506	0.0386718	0.0262738	0.0262315	0.025923	0.0261427	0.676016	1.57185e-06	Histone deacetylase
ROBO1	0.00118155	0.00103263	0.00106528	0.00109315	0.000814738	0.00086187	0.000532134	0.000736247	0.673507	0.0337233	Expressed rim otic vesicle (Giovannone et al., 2012); integral membrane protien involved in axon guidance
DNMT1	0.00340542	0.00316485	0.00314596	0.00323874	0.00219074	0.00224627	0.0020976	0.0021782	0.672545	0.000353236	DNA (cytosine-5-)-methyltransferase 1
FGFR3	0.017413	0.0230632	0.0218935	0.0207899	0.0152265	0.0134476	0.0126444	0.0137728	0.662477	0.0203701	FGF signalling; anterior neural palte (Lunn et al., 2007)
HIPK1	0.00650849	0.0061429	0.00604253	0.00623131	0.00389565	0.00425529	0.00421066	0.00412054	0.661263	0.000310855	Ser/Thr family of protein kinases and HIPK subfamily
DNMT3B	0.0125913	0.0162718	0.014465	0.0144427	0.00996696	0.0107328	0.00794179	0.00954719	0.661038	0.0222263	DNA (cytosine-5-)-methyltransferase 3b
BCL7A	0.00435623	0.00459572	0.00448202	0.00447799	0.00305074	0.00278681	0.00292983	0.00292246	0.652627	0.000111904	related to apoptosis
SMARCC1	0.00382314	0.00383095	0.00377302	0.00380904	0.00241404	0.00251053	0.0024967	0.00247376	0.649444	2.87413e-06	member of the SWI/SNF family of proteins; helicase and ATPase activities and may regulate gene transcription by altering the chromatin structure
HIPK3	0.000867268	0.000687244	0.000741065	0.000765193	0.000500913	0.000492497	0.000479539	0.000490983	0.641646	0.0069571	Serine/threonine-protein kinase involved in transcription regulation, apoptosis and steroidogenic gene expression. Phosphorylates JUN and RUNX2.
FRZB	0.00247848	0.00360539	0.0032101	0.00309799	0.00198253	0.00183485	0.00208522	0.00196753	0.635101	0.0287164	Wnt signalling
FOXP1	0.00367197	0.0038239	0.00337399	0.00362328	0.00224204	0.00234537	0.00227394	0.00228712	0.631228	0.000595394	Retinoic Acid; enriched mRNA-seq
RARG (RARG2)	0.000990595	0.000803547	0.000766005	0.000853382	0.000534106	0.000621627	0.000454789	0.000536841	0.629074	0.0200406	Retinoic Acid
RAI1	0.00146401	0.00192781	0.00180278	0.00173153	0.0012734	0.00105406	0.000891015	0.00107283	0.619582	0.0205948	TGFbeta signalling
FOXP4	0.00324231	0.00293929	0.00303908	0.00307356	0.00143333	0.00211714	0.00185319	0.00180122	0.586037	0.00430628	TF
ZFHX3	0.00150777	0.00109959	0.00142869	0.00134535	0.000672913	0.000813821	0.000850795	0.000779176	0.579162	0.0141896	Otic palcode; TF
LDB1	0.00235515	0.00227672	0.0020308	0.00222089	0.00111649	0.00143245	0.00128393	0.00127762	0.575275	0.00212837	TF; otic expression at HH10 and HH13
HEY1	0.000982639	0.000715439	0.000808759	0.000835612	0.000404351	0.000417421	0.000603291	0.000475021	0.568471	0.0235783	Neural Crest; Notch signalling
HOMER2	0.00287631	0.00217451	0.00241559	0.0024888	0.00121004	0.00153155	0.0014974	0.00141299	0.567741	0.00942795	PPR; OEPD
ZNF385C	0.00187378	0.00165291	0.00149994	0.00167554	0.000769474	0.000963973	0.00111067	0.000948041	0.565811	0.00772228	OEPD; TF
ZNF423	0.00677504	0.0076196	0.0074641	0.00728624	0.00483713	0.00405709	0.00344649	0.00411357	0.564567	0.0026917	Transcriptional activator or repressor; role in BMP signaling; Neural Gene
LEF1	0.00317468	0.00235073	0.00251535	0.00268025	0.00152688	0.00162464	0.00129011	0.00148054	0.55239	0.011394	Proliferation; Wnt signalling
HMG1	0.0263602	0.0264712	0.0285702	0.0271339	0.0148916	0.0146878	0.014612	0.0147305	0.542882	6.79926e-05	mRNA-seq quite ubiquitous
DLX5	0.0105425	0.0106822	0.011091	0.0107719	0.00425776	0.00475079	0.0081862	0.00573158	0.532086	0.0155555	aPPR and Lens (Citation Bhattacharyya S et. Al., 2004); TF
FZD2	0.000791681	0.000623806	0.000637744	0.00068441	0.000368141	0.000429433	0.00028463	0.000360735	0.527074	0.00900676	Wnt signalling
ETS1B (TNIP1)	0.00162314	0.00101501	0.00118642	0.00127486	0.000709124	0.000711718	0.000572353	0.000664398	0.521156	0.0308466	Neural crest (Tahtakran SA, Selleck MA., 2003); TF
EPHB1	0.00072405	0.000782401	0.000755317	0.000753922	0.000292702	0.000360364	0.000467164	0.00037341	0.49529	0.00206626	Ephrin receptor B1
FGFR4	0.00437215	0.0040847	0.00409367	0.00418351	0.00168379	0.0018799	0.00233273	0.00196547	0.469814	0.000489799	FGF signalling; neural palte
HES4	0.00948823	0.00810948	0.00843318	0.00867696	0.00337965	0.00422226	0.00457264	0.00405818	0.467696	0.00107337	TF
CBX1	0.00820324	0.00842667	0.00811965	0.00824986	0.00409783	0.00406911	0.00318971	0.00378555	0.458862	0.000138254	This protein may play an important role in the epigenetic control of chromatin structure and gene expression
GRHL2	0.00881192	0.00674204	0.00789876	0.00781757	0.00260716	0.00317721	0.00466855	0.0034843	0.445701	0.00723246	TF associated with deafness
ZNF534 (E1BZV5)	0.00162314	0.00156833	0.00160683	0.00159943	0.000684983	0.000735742	0.000696105	0.00070561	0.441163	2.3533e-06	TF; expression otic vesicle HH12
DTX4	0.00204882	0.00149784	0.00166027	0.00173564	0.000675931	0.000936945	0.000674449	0.000762442	0.439284	0.00628706	Regulator of Notch
SLIT1	0.0021443	0.00286528	0.00302839	0.00267932	0.00127944	0.00106307	0.00117255	0.00117169	0.437307	0.00565718	molecular guidance cue in cellular migration
ZBTB16	0.00107812	0.000909277	0.00100115	0.000996182	0.000443579	0.00042643	0.000392913	0.000420974	0.422588	0.000352702	OEPD; TF acting as repressor
SSTR2	0.000111392	0.00010573	0.000121136	0.000112753	4.82808e-05	6.30636e-05	3.0938e-05	4.74275e-05	0.420633	0.00318399	OEPD; Otic and epibranchial placode
GLI1	0.000533091	0.000613233	0.000484543	0.000543622	0.000211228	0.0001982	0.000228941	0.00021279	0.391429	0.00101414	Sonic hedgehog; TF
DLX3	0.000907051	0.000842314	0.000812322	0.000853896	0.000217263	0.000294297	0.000460976	0.000324179	0.379647	0.00235808	aPPR
MYB	0.0010821	0.00119475	0.000997588	0.00109148	0.000368141	0.000474479	0.00030938	0.000384	0.351817	0.000697123	TF; neural tube and otic (Betancur et al., 2010)
PDLIM4	0.002566	0.00199477	0.00218044	0.00224707	0.000805685	0.000708715	0.000727043	0.000747148	0.332499	0.00092807	Otic placode
PNOC	0.00109403	0.000747158	0.0011116	0.000984262	0.000187088	0.000186188	0.000380538	0.000251271	0.255289	0.00559962	aPPR (Lleras-Forero et al., 2013)
ID2	0.0152528	0.0159159	0.0161787	0.0157825	0.00303565	0.00400905	0.00308452	0.00337641	0.213934	7.80021e-06	Neural crest
RXRG	0.000493309	0.000500455	0.00059499	0.000529584	0.00013579	9.00909e-05	0.000108283	0.000111388	0.210331	0.000292516	Retinoic Acid; enriched mRNA-seq
PAX6	0.00423688	0.00272431	0.00495587	0.00397235	0.000344	0.000192194	0.00191197	0.000816054	0.205433	0.0211588	aPPR and Lens; TF
Pax2 has been removed because expressed at a very low level in both samples (below 50 count)

## Sheet: C_3h CHX VS 3h
Common genes between 3h and 3h CHX			Legend:
Upregulated genes in both conditions			PPR
SPRY1	Antagonist of FGF signalling; OEPD; Otic and epibranchial placode	Direct target	OEPD gene expression
FOXD3	Neural Crest		Otic vesicle expression
HESX1	Otic placode		Epibranchial expression
ETV4	FGF target; OEPD; Otic and epibranchial placode	TF Direct target	Chromatin related gene
KLF7	OEPD; epibranchial placode	TF Direct target	Signalling pathway
SPRY2	Antagonist of FGF signalling; OEPD; Otic and epibranchial placode	Direct target	Anterior region expression
SNAIL1	Neural Crest		Neural Crest
EPHA4	Otic palcode		Neural Plate
TEAD3	TF; Hippo Pathway; expressed otic at around 10ss		Epidermis
SOX13	OEPD; epibranchial placode	TF Direct target	TF = transcription factor
SETD2	ATP-Dependent Chromatin-Remodeling Protein regulates nucleosome spacing; enriched in ss8-9 and ss11-12 mRNA-seq		OEPD = Otic-Epibranchial Progenitor Domain
Downregulated genes in both conditions			PPR = pre-placodal region
FZD1	Wnt signalling		aPPR = anterior pre-placodal region
ID4	Neural Crest
FEZ1	Fasciculation And Elongation Protein Zeta 1; Neural crest expression form HH8 and otic expression from HH9-10
NOTCH1	Notch signalling; expressed at HH13 in the otic vesicle (Citation Groves AK, Bronner-Fraser M. 2000)
TFAP2A	Neural Crest
FGFR3	FGF signalling; anterior neural plate (Lunn et al., 2007)
ZFHX3	Otic palcode; TF	TF Direct target
DLX5	aPPR and lens (Bhattacharyya S et. Al., 2004); TF	TF Direct target
FZD2	Wnt signalling
HES4	TF	TF Direct target
GRHL2	TF associated with deafness	TF Direct target
SLIT1	molecular guidance cue in cellular migration
GLI1	Sonic hedgehog; TF	TF Direct target
DLX3	aPPR	TF Direct target
MYB	TF; neural tube and otic (Betancur et al., 2010)	TF Direct target
ID2	Neural crest
RXRG	Retinoic Acid; enriched mRNA-seq
PAX6	aPPR and Lens; TF	TF Direct target

## Sheet: D_6h FGF_Analysis
Genes	3h FGF											Legend:
	Cnt				+FGF2				Fold Change	P-Value	Notes	PPR
	1	2	3	AVG	1	2	3	AVG				OEPD gene expression
Upregulated genes (FC>=1.25; pvalue<=0.05)												Otic vesicle expression
CXCL14	7.35981e-05	0.000184452	0.000233138	0.00016373	0.0205326	0.017103	0.0173609	0.0183321	111.966	7.9751e-05	Chemokine; OEPD and Tip otic placode	Epibranchial expression
SPRY1	9.81308e-05	8.15022e-05	0.000129521	0.000103051	0.00918397	0.00902072	0.0107167	0.00964046	93.55	6.05234e-05	Antagonist of FGF signalling; OEPD; Otic and epibranchial placode	Chromatin related gene
SPRY2	0.000671304	0.000418235	0.00141079	0.000833442	0.0299588	0.0335482	0.035371	0.0329593	39.5461	3.79163e-05	Antagonist of FGF signalling; OEPD; Otic and epibranchial placode	Signalling pathway
ETV4	0.000113743	4.50407e-05	0.000137492	9.87584e-05	0.00301053	0.0028414	0.0023145	0.00272214	27.5637	0.000242464	FGF target; OEPD; Otic and epibranchial placode	Anterior region expression
PAX2	0.000466121	0.00010295	0.00100827	0.000525782	0.0072831	0.00784049	0.0129174	0.00934699	17.7773	0.00822434	Paired box gene; OEPD; Otic and epibranchial placode	Neural Crest
GBX2	0.000649002	0.0012354	0.000848863	0.000911089	0.014996	0.0198716	0.0133664	0.016078	17.647	0.00150751	OEPD and edges otic placode	Neural Plate
HESX1	0.000952315	0.00041609	0.000663548	0.000677318	0.0135308	0.00938987	0.012032	0.0116509	17.2015	0.000846667	Otic placode	Epidermis
SOHO1	3.34537e-05	5.79095e-05	4.98159e-05	4.70597e-05	0.00024811	0.00021057	0.00029511	0.000251263	5.33925	0.00131716	Otic palcode	TF = transcription factor
EPHA4	0.00102368	0.000609122	0.00188703	0.00117328	0.00535097	0.0056594	0.00544266	0.00548434	4.67438	0.00037087	Otic palcode	OEPD = Otic-Epibranchial Progenitor Domain
ETV5	0.00206298	0.00207831	0.00226164	0.00213431	0.00765233	0.00742974	0.00793845	0.00767351	3.59531	4.20235e-06	OEPD (Yang et al. 2013, FGF2 induced)	PPR = pre-placodal region
SSTR2	0.000144966	9.86606e-05	0.00015144	0.000131689	0.000240295	0.000298958	0.00044688	0.000328711	2.49612	0.0364189	OEPD; Otic and epibranchial placode	aPPR = anterior pre-placodal region
SNAIL1	0.000582094	0.000842904	0.000462291	0.000629097	0.00185789	0.00161957	0.00120152	0.00155966	2.47921	0.0138536	Neural Crest
MSI1	0.00314465	0.00267456	0.00255456	0.00279125	0.00778518	0.00716458	0.00580312	0.00691763	2.47832	0.00252828	Neural Crest
FOXI3	0.00607519	0.0107261	0.00794065	0.00824732	0.0193389	0.0157876	0.0228963	0.0193409	2.34511	0.0106996	Otic palcode
KLF7	0.000432668	0.000476145	0.00081698	0.000575264	0.00114873	0.0014272	0.00136804	0.00131466	2.28531	0.00753333	OEPD; epibranchial placode
EYA2	0.00157901	0.00122468	0.00168975	0.00149782	0.00317073	0.00275301	0.00400927	0.003311	2.21055	0.0101136	OEPD; epibranchial placode
BMP4	0.0014452	0.00231638	0.00201854	0.00192671	0.0042374	0.00453636	0.00390177	0.00422518	2.19295	0.00186575	OEPD
SOX13	0.00328292	0.00289333	0.00401715	0.0033978	0.00773243	0.00694881	0.00723862	0.00730662	2.1504	0.000620956	OEPD; epibranchial placode
FZD7	0.018036	0.0150136	0.0172124	0.016754	0.0332877	0.0325266	0.0317074	0.0325072	1.94027	9.9025e-05	Part of Polycomb complex (gene repression)
N-MYC	0.00412819	0.00258662	0.00475044	0.00382175	0.00841425	0.00743494	0.00618676	0.00734532	1.92198	0.017999	Wnt signalling
CCND1	0.00649671	0.00592392	0.00593407	0.00611823	0.0122355	0.0130008	0.00969224	0.0116428	1.90297	0.00558643	OEPD
LEF1	0.00296177	0.00405795	0.00309257	0.00337076	0.00608358	0.00690462	0.0061973	0.00639517	1.89725	0.0021652	Proliferation; Wnt signalling
EZRIN	0.00135822	0.00168581	0.00127728	0.00144044	0.00246547	0.00256844	0.0025801	0.002538	1.76197	0.00108104	Wnt signalling; edges otic palcode
ETS2	0.000851954	0.00119036	0.000940524	0.00099428	0.00162932	0.00171576	0.00171796	0.00168768	1.69739	0.0027675	Steroid receptor; Lens and otic
ARID3A	0.00465229	0.00553786	0.00402114	0.0047371	0.00799812	0.00809785	0.00786889	0.00798829	1.68633	0.00186423	Ubiquitous; TF
ID1	0.0027722	0.00230351	0.00301884	0.00269818	0.00415731	0.00416981	0.00525927	0.0045288	1.67846	0.0121953	OEPD; Otic and epibranchial placode
BAZ1A	0.000144966	0.000111529	0.000155426	0.000137307	0.000230527	0.000228768	0.000231872	0.000230389	1.67791	0.00217415	Neural Crest
SETD2	0.00329184	0.00273461	0.0031384	0.00305495	0.00497978	0.00498869	0.00417159	0.00471335	1.54286	0.00643507	ATP-Dependent Chromatin-Remodeling Protein regulates nucleosome spacing; enriched in ss8-9 and ss11-12 mRNA-seq
SEMA4D	0.000778356	0.000832181	0.000565908	0.000725482	0.00121906	0.00110224	0.00102445	0.00111525	1.53726	0.0170149	Cell Signalling
RAI1	0.00176189	0.00159358	0.00168776	0.00168108	0.0029656	0.00249565	0.00221754	0.00255959	1.52259	0.0171351	TGFbeta signalling
FOXP1	0.0028168	0.00274319	0.0028415	0.0028005	0.00442495	0.00430759	0.00400084	0.00424446	1.51561	0.000371908	Retinoic Acid; enriched mRNA-seq
CHD7	0.00521209	0.00506386	0.00512904	0.005135	0.00747455	0.00770011	0.00781619	0.00766362	1.49243	2.05236e-05	OEPD; Otic and epibranchial placode; chromatin binding and helicase activity
ROBO1	0.00104376	0.000988751	0.00141876	0.00115042	0.00168207	0.00171316	0.00173693	0.00171072	1.48704	0.0146269	Expressed rim otic vesicle (Giovannone et al., 2012); integral membrane protien involved in axon guidance
TRIM71	0.00497122	0.00553572	0.00597193	0.00549295	0.00745893	0.00826943	0.0084296	0.00805265	1.466	0.0035815	post-tranlation repressor; promotes stem cell self-renewal; Positively regulates FGF signalling; enriched otic mRNA-seq
SREBF2	0.00589454	0.00604189	0.00482218	0.0055862	0.00817786	0.00901032	0.00723651	0.00814156	1.45744	0.016272	Neural Crest and otic vesicle (Adam et al., 2008); TF that binds to sterol regulatory element 1 motif
ZNF423	0.00716578	0.00624779	0.00926775	0.00756044	0.00953367	0.0110718	0.0114439	0.0106831	1.41303	0.0430865	Transcriptional activator or repressor; role in BMP signaling; Neural Gene
CHD2	0.00221686	0.00212764	0.00199662	0.00211371	0.00294801	0.00324434	0.00271079	0.00296772	1.40403	0.00692525	DNA-binding helicase; binds to the promoter of target genes leading to chromatin remodeling
ZNF521	0.00566929	0.00505957	0.00680485	0.00584457	0.00747455	0.00898432	0.008086	0.00818163	1.39987	0.0255963	Ubiquitous in the head ectoderm; TF
BACH2 (E1BZR5)	0.000675765	0.000838615	0.000631665	0.000715348	0.000959228	0.000980061	0.000961214	0.000966834	1.35156	0.016484	Otic palcode; TF
TCF7L2 (TCF4)	0.00267407	0.00207187	0.00218791	0.00231128	0.00297732	0.00306237	0.00317454	0.00307141	1.32887	0.01701	Otic palcode; TF
BCL2	0.000796198	0.000619846	0.000785098	0.000733714	0.000888898	0.00098266	0.000944351	0.000938636	1.27929	0.0315803	Supresses apoptosis
Upregulated genes (Not significant)
FOXD3	0.000332307	4.50407e-05	0.00365649	0.00134461	0.00416903	0.00427379	0.00296374	0.00380219	2.82772	0.116977
HOXA1	0.000138275	0.000857918	0.000298895	0.000431696	0.00081466	0.00108925	0.00095489	0.000952932	2.20741	0.088019
SIP1 (ZEB2)	0.000742672	0.000300271	0.00149448	0.000845807	0.00187743	0.00203551	0.00159148	0.00183481	2.1693	0.0564741
CDH6	0.00170391	0.000930841	0.00464882	0.00242786	0.00367671	0.00591416	0.00592116	0.00517068	2.12973	0.113303
GLI3	0.00403452	0.00232925	0.00600979	0.00412452	0.00696661	0.00621312	0.00716906	0.00678293	1.64454	0.0734523
ZNF385C	0.00215888	0.00198823	0.00166186	0.00193632	0.00264325	0.00228768	0.00313449	0.00268847	1.38844	0.05793
FOXP4	0.00347918	0.00360755	0.0024071	0.00316461	0.00389552	0.00406842	0.00467538	0.00421311	1.33132	0.0793637
CNOT4	0.000231946	0.000274534	0.000261035	0.000255838	0.000324301	0.000395144	0.000288786	0.000336077	1.31363	0.0758697
SOX3	0.00100138	0.00102736	0.000745246	0.000924661	0.00125422	0.0014402	0.000925379	0.0012066	1.30491	0.183198
HEY1	0.00117757	0.00128902	0.000759194	0.00107526	0.00143005	0.00150259	0.0011172	0.00134995	1.25546	0.241528
Not changing genes
HOMER2	0.0022124	0.0023893	0.00162001	0.00207391	0.00264325	0.00234487	0.00259486	0.00252766	1.21879	0.144098
DACH1	0.00114412	0.00101878	0.000723327	0.000962074	0.00117803	0.00111004	0.00121417	0.00116741	1.21344	0.185064
HIPK3	0.000914401	0.000772126	0.00081698	0.000834503	0.00097095	0.000967063	0.00107926	0.00100576	1.20522	0.0373594
AFF4	0.00397653	0.00414803	0.00385376	0.00399277	0.0046926	0.00476252	0.00496838	0.00480783	1.20413	0.0023697
KDM1A	0.00446049	0.00404294	0.00470262	0.00440202	0.00506769	0.00504848	0.00548904	0.00520174	1.18167	0.0291924
SOX2	0.00550648	0.00316572	0.00595399	0.0048754	0.00631996	0.0063483	0.00427487	0.00564771	1.15841	0.522724
HIPK1	0.00626922	0.00605905	0.00563717	0.00598848	0.00686893	0.00710999	0.00657462	0.00685118	1.14406	0.0234421
SETDB1	0.00336544	0.00335231	0.00337552	0.00336443	0.00401078	0.00383446	0.0036973	0.00384751	1.14359	0.00604652
EED	0.00142067	0.0013405	0.00153632	0.0014325	0.00176803	0.00159357	0.00152192	0.00162784	1.13637	0.102493
NR-CAM	0.000287702	0.000268099	0.000356682	0.000304161	0.00036142	0.000322354	0.000339376	0.00034105	1.12128	0.274337
EZH2	0.00552432	0.00460273	0.00617318	0.00543341	0.00612851	0.00598955	0.00610877	0.00607561	1.11819	0.233234
TCF7L1	0.00244435	0.0023507	0.00229153	0.00236219	0.00270186	0.00244885	0.00277192	0.00264088	1.11798	0.06089
AXIN2	0.00159909	0.0021212	0.00180533	0.00184187	0.0020513	0.00238386	0.00170742	0.00204753	1.11166	0.452492
HPRT1	0.00160578	0.00154854	0.00157219	0.0015755	0.00190283	0.00167936	0.00166526	0.00174915	1.11022	0.0920402
MLL2	0.0015634	0.00151423	0.0015144	0.00153068	0.00178756	0.00162737	0.00168002	0.00169832	1.10952	0.0283173
TEAD3	0.00217672	0.0024515	0.00166584	0.00209802	0.00242835	0.00237606	0.00216484	0.00232308	1.10727	0.408306
SMYD2	0.00176859	0.00157428	0.00166584	0.00166957	0.00185985	0.00188993	0.00172428	0.00182469	1.09291	0.110132
BCL7A	0.0041661	0.00357323	0.00476041	0.00416658	0.00441323	0.00451556	0.0046817	0.00453683	1.08886	0.351631
SALL1	0.0281948	0.0285794	0.0198506	0.0255416	0.0287495	0.0316115	0.0226391	0.0276667	1.0832	0.613661
CBX3	0.0100517	0.0101299	0.0103637	0.0101818	0.0104011	0.0109055	0.011543	0.0109498	1.07544	0.0889645
HOXA2	1.33815e-05	0.000197321	4.98159e-05	8.68395e-05	4.29797e-05	9.09871e-05	0.000145447	9.31379e-05	1.07253	0.925817
EPHB1	0.00101699	0.00111315	0.000902664	0.00101093	0.00124836	0.00108405	0.000916948	0.00108312	1.0714	0.558949
SIX4	0.00270529	0.00303917	0.00246688	0.00273712	0.00284643	0.00277901	0.00315346	0.0029263	1.06912	0.402132
HELLS	0.0104019	0.0104409	0.0106307	0.0104911	0.0112939	0.0109029	0.0109718	0.0110562	1.05386	0.0155507
WHSC1	0.00461661	0.00455126	0.0050593	0.00474239	0.00502667	0.00480932	0.00515388	0.00499662	1.05361	0.249015
PLAG1	0.00162139	0.00151637	0.00150444	0.0015474	0.00158829	0.00160397	0.00166315	0.00161847	1.04593	0.178325
BRD1	0.00268522	0.00276035	0.00274984	0.0027318	0.00286596	0.0028414	0.00277403	0.00282713	1.0349	0.0577667
SUV39H1	0.000211873	0.000231638	0.00022716	0.000223557	0.000222713	0.000239166	0.000229764	0.000230548	1.03127	0.412492
CDKN1B	0.0023373	0.00288689	0.00184518	0.00235646	0.00238928	0.00250864	0.0023925	0.00243014	1.03127	0.820075
SMARCC1	0.00367099	0.00368476	0.00360268	0.00365281	0.00379979	0.00394364	0.00352234	0.00375526	1.02805	0.462504
SCML2	0.000987999	0.000950144	0.00104613	0.000994759	0.000937738	0.00106585	0.00105818	0.00102059	1.02597	0.632702
ATN1	0.00450733	0.00445045	0.00468469	0.00454749	0.00445816	0.00462474	0.00487774	0.00465355	1.02332	0.493486
HAT1	0.000796198	0.000778561	0.000858826	0.000811195	0.000888898	0.000839681	0.000744098	0.000824225	1.01606	0.8034
RASA1	0.000735981	0.000806443	0.000637643	0.000726689	0.000816614	0.000605714	0.000788364	0.000736897	1.01405	0.907213
CBX1	0.00752039	0.00702206	0.00845077	0.00766441	0.00743744	0.00749474	0.00826939	0.00773385	1.00906	0.895673
HDAC2	0.0358222	0.0341602	0.0353513	0.0351112	0.0359583	0.0343515	0.0357589	0.0353562	1.00698	0.746505
KDM2A	0.00167938	0.00172442	0.0017037	0.0017025	0.00173482	0.00171316	0.00169056	0.00171284	1.00608	0.600909
BRD2	0.00969042	0.0103894	0.0107742	0.0102847	0.0101901	0.0104453	0.0103246	0.01032	1.00344	0.918796
BRD7	0.00728175	0.00709069	0.00717747	0.00718331	0.00743744	0.00693322	0.00714798	0.00717288	0.998548	0.949958
ZNF384	0.00142959	0.00158071	0.00139484	0.00146838	0.00142419	0.00156238	0.00139123	0.00145927	0.993792	0.912017
RERE (ATN1L/ATN2)	0.00378696	0.0037298	0.00370232	0.00373969	0.00370602	0.00363428	0.00380902	0.00371644	0.993783	0.701841
LDB1	0.00258263	0.0027196	0.00248282	0.00259502	0.00243226	0.00263083	0.00257167	0.00254492	0.980694	0.609035
SDHA	0.00341451	0.0031743	0.00340143	0.00333008	0.0034286	0.00322614	0.00312605	0.00326027	0.979036	0.58691
HDAC1	0.00474819	0.00483866	0.00484011	0.00480899	0.00478833	0.00462734	0.00469013	0.00470193	0.977739	0.127711
MSX1	0.0100829	0.00903817	0.0157299	0.011617	0.00961377	0.0126238	0.0115683	0.0112686	0.970012	0.884846
LFNG	0.00320263	0.00388422	0.00267013	0.00325233	0.00303202	0.00318975	0.00321248	0.00314475	0.966922	0.777512
DAPK3	0.00814486	0.00938348	0.00767364	0.00840066	0.00773048	0.00769491	0.00863828	0.00802122	0.954833	0.559005
TRIM3	0.00181319	0.00222201	0.00163595	0.00189038	0.00179147	0.00171836	0.00189713	0.00180232	0.953415	0.652247
GAPDH	0.209554	0.202664	0.20845	0.206889	0.196202	0.202132	0.192055	0.196796	0.951217	0.049464
MYB	0.000499575	0.000617701	0.000675503	0.000597593	0.000482544	0.000582317	0.000621838	0.000562233	0.94083	0.62215
DNMT3B	0.0158459	0.0134908	0.0164612	0.0152659	0.0142204	0.0144669	0.0140873	0.0142582	0.933988	0.33116
PDLIM4	0.00212542	0.00220914	0.00247884	0.00227113	0.00221541	0.00192633	0.00221754	0.00211976	0.933347	0.352337
CDH2	0.00271644	0.00149063	0.00268408	0.00229705	0.00216266	0.00233187	0.00189924	0.00213126	0.927823	0.714767
WHSC1L1	0.00378696	0.00410514	0.00386173	0.00391794	0.0035634	0.00369668	0.00360245	0.00362084	0.92417	0.0459294
TLE1	0.00107944	0.000922262	0.00171167	0.00123779	0.00109598	0.00134661	0.000916948	0.00111985	0.904713	0.686417
CTNNB1	0.0250546	0.027151	0.0232341	0.0251466	0.0219118	0.0225414	0.0222766	0.0222433	0.884545	0.0644677
ZNF618	0.00105045	0.0010488	0.000994325	0.00103119	0.000939692	0.000909871	0.000862142	0.000903901	0.87656	0.0120076
PCNA	0.01329	0.0127958	0.0140282	0.0133713	0.0111747	0.0116229	0.0121796	0.0116591	0.871946	0.0206023
meis 1	0.00251349	0.00395071	0.00350305	0.00332242	0.00239905	0.00331713	0.00297428	0.00289682	0.871901	0.444321
RARG (RARG2)	0.00138052	0.00163004	0.00116968	0.00139341	0.00124641	0.00133881	0.00105818	0.00121447	0.871576	0.316888
ARID3C	0.00288371	0.00363543	0.00211419	0.00287777	0.00252799	0.0021395	0.0027382	0.00246856	0.857802	0.435647
ZNF534 (E1BZV5)	0.00214773	0.00229279	0.00207832	0.00217294	0.00188524	0.00174435	0.00194983	0.00185981	0.855894	0.0232723
FRZB	0.00227039	0.00151208	0.00216002	0.00198083	0.00169184	0.00196792	0.00132378	0.00166118	0.838628	0.348486
CYP26C1	0.00883177	0.00176302	0.010019	0.00687126	0.00683181	0.00536564	0.00488617	0.00569454	0.828748	0.679152
DNMT1	0.00361969	0.00371264	0.00339944	0.00357726	0.00303397	0.00289339	0.00294899	0.00295878	0.82711	0.00366461
FEZ1	0.00163477	0.00181879	0.00142075	0.00162477	0.00130893	0.00136221	0.00133642	0.00133585	0.82218	0.0674937
SLIT3	0.00143628	0.00157857	0.00122946	0.00141477	0.00102565	0.000974862	0.0014629	0.00115447	0.816014	0.23242
TRIM28	0.00690261	0.0073781	0.00600182	0.00676084	0.00548381	0.00567499	0.00534781	0.00550221	0.813834	0.0385552
KERATIN8	0.00430214	0.00555073	0.00284748	0.00423345	0.00339149	0.0035199	0.00322513	0.00337884	0.798129	0.337911
BLIMP1	0.00784824	0.00616843	0.00859822	0.0075383	0.00621447	0.00558661	0.00606029	0.00595379	0.789805	0.0998399
ROBO2	0.00578526	0.00583599	0.00610344	0.00590823	0.00496024	0.00343931	0.00518761	0.00452905	0.766567	0.0686992
ID4	0.00431999	0.00540059	0.00413073	0.0046171	0.0026706	0.00356669	0.004336	0.00352443	0.763343	0.154272
IRX1	0.00605289	0.00714002	0.00375811	0.00565034	0.0046672	0.00476772	0.00344013	0.00429169	0.759545	0.278454
FZD1	0.0048887	0.00494804	0.0039773	0.00460468	0.00339344	0.00363688	0.00343803	0.00348945	0.757805	0.0259763
Downregulated genes (Not significant)
SLIT2	0.000524108	0.000664886	0.000569894	0.000586296	0.000357513	0.000405542	0.000548061	0.000437039	0.745423	0.102214
SIX3	0.00136714	0.00094371	0.000970413	0.00109375	0.00162932	0.000317155	0.000493255	0.000813243	0.743533	0.552739
DTX4	0.00288148	0.0031121	0.00190695	0.00263351	0.00201809	0.0021005	0.00174536	0.00195465	0.742223	0.152311
CDH1	0.00535705	0.00597754	0.00380394	0.00504618	0.0041026	0.00318715	0.00385961	0.00371645	0.736489	0.131123
SOX8	0.0016593	0.00151851	0.00323604	0.00213795	0.00134604	0.00146359	0.00176855	0.00152606	0.713796	0.339549
PTCH1	0.00134707	0.00160002	0.00110591	0.001351	0.0010276	0.000946266	0.000855818	0.000943229	0.698172	0.0540993
NFKB1	0.00292608	0.00354964	0.00168975	0.00272182	0.00202591	0.00177555	0.00177066	0.00185737	0.682399	0.193035
KERATIN19	0.0110999	0.0149385	0.00974199	0.0119268	0.00692559	0.00690462	0.00948567	0.00777196	0.651638	0.0794684
NELL1	0.00153887	0.00175873	0.000797054	0.00136489	0.000922109	0.000837081	0.000819983	0.000859724	0.629888	0.159377
EYA1	0.000376912	0.000398932	0.000183322	0.000319722	0.000136753	0.000181974	0.000259275	0.000192668	0.60261	0.175475
OTX2	0.00588339	0.00365044	0.00384977	0.0044612	0.00336023	0.00201991	0.00193718	0.00243911	0.546738	0.075962
SOX1	0.000115973	0.000212335	3.78601e-05	0.000122056	4.88405e-05	7.27897e-05	5.05902e-05	5.74068e-05	0.470332	0.274048
SIX1	0.00264061	0.00295553	0.00118562	0.00226059	0.000853732	0.00084488	0.00134696	0.00101519	0.449084	0.0941485
Cyp26A	0.01019	0.00113889	0.0103996	0.00724281	0.00368844	0.00291419	0.00242201	0.00300821	0.415337	0.240489
LMX1B	0.00855299	0.00387779	0.011081	0.00783728	0.00300272	0.00232407	0.00252951	0.00261877	0.334142	0.0695324
SNAIL2	0.00400552	0.00166865	0.015973	0.00721571	0.000625159	0.000920269	0.00167791	0.00107445	0.148904	0.238925
Downregulated genes (FC>=0.75; pvalue<=0.05)
HES4	0.0115616	0.0116098	0.0115932	0.0115882	0.00774415	0.00780669	0.00727656	0.00760914	0.656629	1.878e-05	TF
SALL4	0.002935	0.00256946	0.00247685	0.00266044	0.00193018	0.00202251	0.00163153	0.00186141	0.699662	0.0119989	OEPD (Barembaum and Bronner 2007); TF
ID2	0.01821	0.0179069	0.0228456	0.0196541	0.0123508	0.0126186	0.0148546	0.0132747	0.675412	0.0232669	Neural Crest
IRX3	0.0130893	0.0106382	0.0124141	0.0120472	0.00805869	0.00833962	0.00604132	0.00747987	0.62088	0.0113355	???
COL11A1	0.000479503	0.000531909	0.00048421	0.000498541	0.000277414	0.000301557	0.000333052	0.000304008	0.609795	0.00111236	Collagen, Type XI, Alpha 1
GLI2	0.00247111	0.00240646	0.0016778	0.00218512	0.00124836	0.00131541	0.00124157	0.00126845	0.580493	0.0229895	Sonic hedgehog; TF
FGFR4	0.0044538	0.00446117	0.00397331	0.0042961	0.00303202	0.00176775	0.00225126	0.00235034	0.547088	0.00840813	FGF signalling; neural palte
ZFHX3	0.00143851	0.00145417	0.00111986	0.00133751	0.000673999	0.000613513	0.000895868	0.000727794	0.544139	0.0117208	Otic palcode; TF
PNOC	0.00245327	0.00353462	0.00246688	0.00281826	0.00158634	0.00100606	0.00182968	0.00147403	0.523027	0.0362106	aPPR (Lleras-Forero et al., 2013)
HMG1	0.0275525	0.0302931	0.0299573	0.0292676	0.014828	0.014064	0.0162605	0.0150508	0.514249	0.000190073	mRNA-seq quite ubiquitous
GLI1	0.000669074	0.000658452	0.00055993	0.000629152	0.00041026	0.000285959	0.000271922	0.000322714	0.512935	0.00543866	Sonic hedgehog; TF
DACH2	0.00146304	0.00173514	0.0014068	0.00153499	0.00072284	0.000647308	0.000815767	0.000728638	0.474685	0.00200442	mRNA-seq expressed rim of the otic; co-repressor of Six1 and Six6
NR2F2	0.000321155	0.000295982	0.000203249	0.000273462	7.2284e-05	0.00013778	0.000143339	0.000117801	0.430777	0.0215223	Epibranchial expression
FZD2	0.000758284	0.000677755	0.000456313	0.000630784	0.000263739	0.000265162	0.000282462	0.000270454	0.428759	0.016368	Wnt signalling
TFAP2A	0.0403697	0.0425334	0.0437902	0.0422311	0.0184578	0.0147139	0.0209022	0.0180246	0.42681	0.00029901	Neural Crest
NOTCH1	0.00612426	0.00550783	0.00675105	0.00612771	0.0025358	0.00273741	0.00232083	0.00253135	0.413098	0.000684836	Notch signalling; expressed at HH13 in the otic vesicle (Citation Groves AK, Bronner-Fraser M. 2000)
ZBTB16	0.000934473	0.000797864	0.000978384	0.000903574	0.000351652	0.000369148	0.000362563	0.000361121	0.399658	0.00057606	OEPD; TF acting as repressor
MAFA	0.000744902	0.000615556	0.000954472	0.000771644	0.000294997	0.000306756	0.000290894	0.000297549	0.385604	0.00867601	Lens and Eye (Bailey et al., 2006)
ETS1B (TNIP1)	0.00198715	0.00264668	0.00259043	0.00240808	0.000892805	0.000902072	0.000887437	0.000894104	0.371293	0.00200268	Neural crest (Tahtakran SA, Selleck MA., 2003); TF
FSTL4	0.00160132	0.0014413	0.000958458	0.00133369	0.000580225	0.000470533	0.000415261	0.000488673	0.366406	0.0132436	aPPR and later otic placode
HAS2	0.00379142	0.00547566	0.00292519	0.00406409	0.00155704	0.000990459	0.00190767	0.00148506	0.365409	0.0315554	OEPD (Klewer et. Al., 2006)
DLX3	0.00128908	0.00178876	0.000986354	0.00135473	0.000445426	0.000337952	0.000663997	0.000482458	0.356128	0.0260602	aPPR
JAG1	0.000961236	0.000960868	0.0010541	0.000992069	0.000283275	0.000387345	0.000322513	0.000331044	0.333691	0.000108274	Notch signalling;mainly expressed in the mesoderm and heart primordium and late expression in the otic vesicle (Paxton et al., 2010)
IRX5	0.00147419	0.00137267	0.00109595	0.00131427	0.000494266	0.000434138	0.000309865	0.000412757	0.314058	0.00198286	???
SLIT1	0.00408135	0.00362256	0.00497561	0.00422651	0.00119366	0.00106325	0.00140177	0.00121956	0.288551	0.00182848	molecular guidance cue in cellular migration
GRHL2	0.00684463	0.00969876	0.00464085	0.00706141	0.00228183	0.00163777	0.00203204	0.00198388	0.280947	0.026296	TF associated with deafness
IRX2	0.00210981	0.0025759	0.00126333	0.00198301	0.000582179	0.000675904	0.000402614	0.000553566	0.279154	0.0219188	Meosderm and neuronal tissue
TFAP2C	0.0112984	0.01585	0.00849859	0.0118824	0.00303593	0.00339772	0.00327361	0.00323575	0.272316	0.015715	Neural Crest
RXRG	0.000693607	0.000855773	0.000840892	0.000796757	0.000230527	0.000181974	0.000206577	0.000206359	0.258999	0.00038665	Retinoic Acid; enriched mRNA-seq
DLX5	0.0109951	0.0127916	0.00944509	0.0110773	0.00259636	0.00223828	0.00285835	0.00256433	0.231495	0.000979942	aPPR and Lens (Citation Bhattacharyya S et. Al., 2004); TF
RARB	0.00255809	0.00307135	0.00187706	0.00250217	0.000554828	0.000527725	0.000590219	0.000557591	0.222843	0.00494644	Retinoic Acid; mesoderm expression
GATA3	0.00455416	0.00668533	0.00262629	0.00462193	0.00075019	0.000795487	0.00122049	0.000922056	0.199496	0.0351579	Epidermis and Otic
DLX6	0.011004	0.0127208	0.00831726	0.0106807	0.00222713	0.00159357	0.00186973	0.00189681	0.177592	0.00246257	aPPR and Lens; TF
FGFR3	0.0162496	0.0159723	0.0185076	0.0169098	0.00320003	0.00266462	0.00310076	0.00298847	0.17673	7.0432e-05	FGF signalling; anterior neural palte (Lunn et al., 2007)
GATA2	0.0175833	0.0281633	0.0115334	0.0190933	0.00115068	0.000811085	0.000737774	0.000899847	0.0471289	0.0200775	Epidermis
PAX6	0.00874703	0.0100677	0.00546978	0.00809483	0.000187548	0.000111784	0.000168634	0.000155989	0.0192702	0.00437354	aPPR and Lens; TF
