# Supplementary material for: Enhancer activation by FGF signalling during otic induction
Source: Dev Biol. 2020 Jan 1;457(1):69–82. doi: 10.1016/j.ydbio.2019.09.006 (PMC6902270; doi:10.1016/j.ydbio.2019.09.006)
Supplement: Multimedia component 2 [file mmc2.xlsx]

## Sheet: Cnt_M1
oligos_6nt_test_vs_ctrl_m1
Total matches= 0
k-mer	14.3
evalue	5e-15

## Sheet: Cnt_M2
oligos_6nt_test_vs_ctrl_m2
Total matches= 0
k-mer	13.12
evalue	7.6e-14

## Sheet: Cnt_M3
oligos_6nt_test_vs_ctrl_m3
Total matches= 0
k-mer	14.3
evalue	5e-15

## Sheet: Cnt_M4
oligos_6nt_test_vs_ctrl_m3
Total matches= 0
k-mer	13.12
evalue	7.6e-14
												wr2	strand	offset\
												1	D	4\

## Sheet: Cnt_M5
oligos_6nt_test_vs_ctrl_m5
Total matches= 0
k-mer	13.66
evalue	2.2e-14
										Wr	wr1	wr2	strand	offset\
										0.8462	0.8462	1	D	0\
										0.5385	0.5385	1	D	6\
										0.5385	0.5385	1	D	6\
										0.5385	0.5385	1	D	6\
										0.5385	0.5385	1	D	6\
										0.5	0.5385	0.875	D	-1\
										0.5385	0.5385	1	D	6\
										0.5385	0.5385	1	D	6\
										0.5	0.5385	0.875	R	-1\
										0.5	0.5385	0.875	D	-1\
										0.5	0.5385	0.875	D	-1\
										0.5	0.5385	0.875	D	-1\
										0.5	0.5385	0.875	R	-1\
										0.5	0.5385	0.875	R	-1\
										0.6	0.6923	0.8182	D	4\
										0.5	0.5385	0.875	R	-1\
										0.5	0.5385	0.875	R	-1\
										0.5	0.5385	0.875	D	-1\
										0.5	0.5385	0.875	D	-1\
										0.5	0.5385	0.875	D	-1\
										0.5	0.5385	0.875	D	-1\
										0.5	0.5385	0.875	D	-1\
										0.5333	0.6154	0.8	R	-2\
										0.5	0.5385	0.875	D	-1\
										0.5	0.5385	0.875	D	-1\
										0.5333	0.6154	0.8	D	-2\
										0.6	0.6923	0.8182	D	4\
										0.5333	0.6154	0.8	D	-2\
										0.5333	0.6154	0.8	R	-2\
										0.5333	0.6154	0.8	D	-2\
										0.5	0.5385	0.875	D	-1\
										0.5	0.5385	0.875	D	-1\
										0.5	0.5385	0.875	D	6\
										0.5	0.5385	0.875	D	-1\
										0.5	0.5385	0.875	D	6\
										0.5333	0.6154	0.8	D	-2\
										0.5333	0.6154	0.8	D	-2\
										0.5	0.5385	0.875	D	-1\
										0.5	0.5385	0.875	D	-1\
										0.5	0.5385	0.875	D	-1\
										0.5	0.5385	0.875	D	-1\
										0.5	0.5385	0.875	R	-1\
										0.5	0.5385	0.875	D	6\
										0.5	0.5385	0.875	D	-1\
										0.5	0.5385	0.875	D	-1\
										0.5333	0.6154	0.8	D	-2\
										0.5333	0.6154	0.8	D	-2\
										0.5	0.5385	0.875	R	-1\
										0.5333	0.6154	0.8	D	-2\
										0.5	0.5385	0.875	D	-1\
										0.5333	0.6154	0.8	R	-2\
										0.5	0.5385	0.875	D	-1\
										0.5333	0.6154	0.8	D	-2\
										0.5	0.5385	0.875	R	-1\
										0.5333	0.6154	0.8	D	-2\
										0.5	0.5385	0.875	D	-1\
										0.5625	0.6923	0.75	D	4\
										0.5333	0.6154	0.8	D	-2\

## Sheet: Cnt_M6
oligos_6nt_test_vs_ctrl_m6
Total matches= 0
k-mer	14.3
evalue	5e-15
											wr1	wr2	strand	offset\

## Sheet: Cnt_M7
oligos_6nt_test_vs_ctrl_m7
Total matches= 0
k-mer	14.3
evalue	5e-15
										Wr	wr1	wr2	strand	offset\
										0.75	0.8182	0.9	D	-1\
										0.5714	0.7273	0.7273	D	3\

## Sheet: Cnt_M8
oligos_6nt_test_vs_ctrl_m8
Total matches= 0
k-mer	14.3
evalue	5e-15
											wr1	wr2	strand	offset\
											0.6471	0.9167	D	6\
											0.5882	1	D	7\
											0.5882	1	D	7\
											0.5882	1	D	7\
											0.5882	1	D	7\
											0.5882	1	D	7\

## Sheet: Cnt_M9
oligos_6nt_test_vs_ctrl_m9
Total matches= 0
k-mer	13.12
evalue	7.6e-14

## Sheet: Cnt_M10
oligos_6nt_test_vs_ctrl_m10
Total matches= 0
k-mer	5.75
evalue	1.8e-06

[truncated: 20 more sheets: Cnt_M11, Cnt_M12, Cnt_M13, Cnt_M14, Cnt_M15, Cnt_M16, Cnt_M17, Cnt_M18, Cnt_M19, Cnt_M20, Cnt_M21, Cnt_M22, Cnt_M23, Cnt_M24, Cnt_M25, Cnt_M26, Cnt_M27, Cnt_M28, Cnt_M29, Cnt_M30]
