# Supplementary material for: Enhancer activation by FGF signalling during otic induction
Source: Dev Biol. 2020 Jan 1;457(1):69–82. doi: 10.1016/j.ydbio.2019.09.006 (PMC6902270; doi:10.1016/j.ydbio.2019.09.006)
Supplement: Multimedia component 3 [file mmc3.xlsx]

## Sheet: FGF2_M1
; Column content\
;	1	id1	Identifier of the first matrix\
;	2	id2	Identifier of the second matrix\
;	3	name1	Name of the first matrix\
;	4	name2	Name of the second matrix\
;	5	cor	Pearson coefficient of correlation between frequency matrices\
;	6	Ncor	Normalized correlation. Ncor = cor * Wr\
;	7	w1	Width of the first matrix\
;	8	w2	Width of the second matrix\
;	9	w	Alignment length (number of overlapping columns between matrix 1 and matrix 2, as a function of the offset)\
;	10	W	Total alignment length (overlapping + non-overlapping columns). W = w1 + w2 - w\
;	11	Wr	Relative alignment length (overlap divided by the total alignemnt length). Wr = w/W\
;	12	wr1	Alignment length relative to the width of the first matrix. wr1 = w/w1\
;	13	wr2	Alignment length relative to the width of the second matrix. wr2 = w/w2\
;	14	strand	strand, i.e. orientation of matrix 2 relative to matrix 1 (D=direct; R=reverse)\
;	15	offset	shift of the second matrix relative to the first matrix (negative:left; positive: right)\
#id1	id2	name1	name2	cor	Ncor	w1	w2	w	W	Wr	wr1	wr2	strand	offset\
oligos_6nt_test_vs_ctrl_m1	MA0025_1	oligos_6nt_test_vs_ctrl_m1	NFIL3	0.765	0.425	17	11	10	18	0.5556	0.5882	0.9091	R	-1\
; Host name	biow\
; Job started	2019-03-07.135920\
; Job done	2019-03-07.135922\
; Seconds	1.47\
;	user	1.47\
;	system	0.07\
;	cuser	0.8\
;	csystem	0.1\
}
k-mer	11.07
evalue	8.5e-12

## Sheet: FGF2_M2
; Column content\
;	1	id1	Identifier of the first matrix\
;	2	id2	Identifier of the second matrix\
;	3	name1	Name of the first matrix\
;	4	name2	Name of the second matrix\
;	5	cor	Pearson coefficient of correlation between frequency matrices\
;	6	Ncor	Normalized correlation. Ncor = cor * Wr\
;	7	w1	Width of the first matrix\
;	8	w2	Width of the second matrix\
;	9	w	Alignment length (number of overlapping columns between matrix 1 and matrix 2, as a function of the offset)\
;	10	W	Total alignment length (overlapping + non-overlapping columns). W = w1 + w2 - w\
;	11	Wr	Relative alignment length (overlap divided by the total alignemnt length). Wr = w/W\
;	12	wr1	Alignment length relative to the width of the first matrix. wr1 = w/w1\
;	13	wr2	Alignment length relative to the width of the second matrix. wr2 = w/w2\
;	14	strand	strand, i.e. orientation of matrix 2 relative to matrix 1 (D=direct; R=reverse)\
;	15	offset	shift of the second matrix relative to the first matrix (negative:left; positive: right)\
#id1	id2	name1	name2	cor	Ncor	w1	w2	w	W	Wr	wr1	wr2	strand	offset\
oligos_6nt_test_vs_ctrl_m2	MA0497_1	oligos_6nt_test_vs_ctrl_m2	MEF2C	0.701	0.438	24	15	15	24	0.625	0.625	1	R	9\
; Host name	biow\
; Job started	2019-03-07.135923\
; Job done	2019-03-07.135925\
; Seconds	1.47\
;	user	1.47\
;	system	0.08\
;	cuser	0.97\
;	csystem	0.11\
}
k-mer	10.76
evalue	1.7e-11

## Sheet: FGF2_M3
oligos_6nt_test_vs_ctrl_m3
Total matches= 0
k-mer	10.76
evalue	1.7e-11

## Sheet: FGF2_M4
; Column content\
;	1	id1	Identifier of the first matrix\
;	2	id2	Identifier of the second matrix\
;	3	name1	Name of the first matrix\
;	4	name2	Name of the second matrix\
;	5	cor	Pearson coefficient of correlation between frequency matrices\
;	6	Ncor	Normalized correlation. Ncor = cor * Wr\
;	7	w1	Width of the first matrix\
;	8	w2	Width of the second matrix\
;	9	w	Alignment length (number of overlapping columns between matrix 1 and matrix 2, as a function of the offset)\
;	10	W	Total alignment length (overlapping + non-overlapping columns). W = w1 + w2 - w\
;	11	Wr	Relative alignment length (overlap divided by the total alignemnt length). Wr = w/W\
;	12	wr1	Alignment length relative to the width of the first matrix. wr1 = w/w1\
;	13	wr2	Alignment length relative to the width of the second matrix. wr2 = w/w2\
;	14	strand	strand, i.e. orientation of matrix 2 relative to matrix 1 (D=direct; R=reverse)\
;	15	offset	shift of the second matrix relative to the first matrix (negative:left; positive: right)\
#id1	id2	name1	name2	cor	Ncor	w1	w2	w	W	Wr	wr1	wr2	strand	offset\
oligos_6nt_test_vs_ctrl_m4	MA0151_1	oligos_6nt_test_vs_ctrl_m4	Arid3a	0.786	0.429	11	6	6	11	0.5455	0.5455	1	D	4\
; Host name	biow\
; Job started	2019-03-07.135928\
; Job done	2019-03-07.135930\
; Seconds	1.26\
;	user	1.26\
;	system	0.07\
;	cuser	0.65\
;	csystem	0.08\
}
k-mer	7.17
evalue	6.8e-08

## Sheet: FGF2_M5
; Column content\
;	1	id1	Identifier of the first matrix\
;	2	id2	Identifier of the second matrix\
;	3	name1	Name of the first matrix\
;	4	name2	Name of the second matrix\
;	5	cor	Pearson coefficient of correlation between frequency matrices\
;	6	Ncor	Normalized correlation. Ncor = cor * Wr\
;	7	w1	Width of the first matrix\
;	8	w2	Width of the second matrix\
;	9	w	Alignment length (number of overlapping columns between matrix 1 and matrix 2, as a function of the offset)\
;	10	W	Total alignment length (overlapping + non-overlapping columns). W = w1 + w2 - w\
;	11	Wr	Relative alignment length (overlap divided by the total alignemnt length). Wr = w/W\
;	12	wr1	Alignment length relative to the width of the first matrix. wr1 = w/w1\
;	13	wr2	Alignment length relative to the width of the second matrix. wr2 = w/w2\
;	14	strand	strand, i.e. orientation of matrix 2 relative to matrix 1 (D=direct; R=reverse)\
;	15	offset	shift of the second matrix relative to the first matrix (negative:left; positive: right)\
#id1	id2	name1	name2	cor	Ncor	w1	w2	w	W	Wr	wr1	wr2	strand	offset\
oligos_6nt_test_vs_ctrl_m5	MA0601_1	oligos_6nt_test_vs_ctrl_m5	Arid3b	0.719	0.608	13	11	11	13	0.8462	0.8462	1	D	0\
oligos_6nt_test_vs_ctrl_m5	MA0847_1	oligos_6nt_test_vs_ctrl_m5	FOXD2	0.858	0.462	13	7	7	13	0.5385	0.5385	1	D	6\
oligos_6nt_test_vs_ctrl_m5	MA0042_2	oligos_6nt_test_vs_ctrl_m5	FOXI1	0.854	0.46	13	7	7	13	0.5385	0.5385	1	D	6\
oligos_6nt_test_vs_ctrl_m5	MA0033_2	oligos_6nt_test_vs_ctrl_m5	FOXL1	0.842	0.453	13	7	7	13	0.5385	0.5385	1	D	6\
oligos_6nt_test_vs_ctrl_m5	MA0848_1	oligos_6nt_test_vs_ctrl_m5	FOXO4	0.833	0.449	13	7	7	13	0.5385	0.5385	1	D	6\
oligos_6nt_test_vs_ctrl_m5	MA0132_2	oligos_6nt_test_vs_ctrl_m5	PDX1	0.891	0.445	13	8	7	14	0.5	0.5385	0.875	D	-1\
oligos_6nt_test_vs_ctrl_m5	MA0849_1	oligos_6nt_test_vs_ctrl_m5	FOXO6	0.825	0.444	13	7	7	13	0.5385	0.5385	1	D	6\
oligos_6nt_test_vs_ctrl_m5	MA0850_1	oligos_6nt_test_vs_ctrl_m5	FOXP3	0.816	0.439	13	7	7	13	0.5385	0.5385	1	D	6\
oligos_6nt_test_vs_ctrl_m5	MA0630_1	oligos_6nt_test_vs_ctrl_m5	SHOX	0.876	0.438	13	8	7	14	0.5	0.5385	0.875	R	-1\
oligos_6nt_test_vs_ctrl_m5	MA0875_1	oligos_6nt_test_vs_ctrl_m5	BARX1	0.87	0.435	13	8	7	14	0.5	0.5385	0.875	D	-1\
oligos_6nt_test_vs_ctrl_m5	MA0701_1	oligos_6nt_test_vs_ctrl_m5	LHX9	0.863	0.432	13	8	7	14	0.5	0.5385	0.875	D	-1\
oligos_6nt_test_vs_ctrl_m5	MA0876_1	oligos_6nt_test_vs_ctrl_m5	BSX	0.862	0.431	13	8	7	14	0.5	0.5385	0.875	D	-1\
oligos_6nt_test_vs_ctrl_m5	MA0725_1	oligos_6nt_test_vs_ctrl_m5	VSX1	0.861	0.43	13	8	7	14	0.5	0.5385	0.875	R	-1\
oligos_6nt_test_vs_ctrl_m5	MA0722_1	oligos_6nt_test_vs_ctrl_m5	VAX1	0.86	0.43	13	8	7	14	0.5	0.5385	0.875	R	-1\
oligos_6nt_test_vs_ctrl_m5	MA0593_1	oligos_6nt_test_vs_ctrl_m5	FOXP2	0.716	0.43	13	11	9	15	0.6	0.6923	0.8182	D	4\
oligos_6nt_test_vs_ctrl_m5	MA0723_1	oligos_6nt_test_vs_ctrl_m5	VAX2	0.859	0.429	13	8	7	14	0.5	0.5385	0.875	R	-1\
oligos_6nt_test_vs_ctrl_m5	MA0726_1	oligos_6nt_test_vs_ctrl_m5	VSX2	0.858	0.429	13	8	7	14	0.5	0.5385	0.875	R	-1\
oligos_6nt_test_vs_ctrl_m5	MA0721_1	oligos_6nt_test_vs_ctrl_m5	UNCX	0.855	0.428	13	8	7	14	0.5	0.5385	0.875	D	-1\
oligos_6nt_test_vs_ctrl_m5	MA0717_1	oligos_6nt_test_vs_ctrl_m5	RAX2	0.854	0.427	13	8	7	14	0.5	0.5385	0.875	D	-1\
oligos_6nt_test_vs_ctrl_m5	MA0720_1	oligos_6nt_test_vs_ctrl_m5	Shox2	0.854	0.427	13	8	7	14	0.5	0.5385	0.875	D	-1\
oligos_6nt_test_vs_ctrl_m5	MA0068_2	oligos_6nt_test_vs_ctrl_m5	PAX4	0.852	0.426	13	8	7	14	0.5	0.5385	0.875	D	-1\
oligos_6nt_test_vs_ctrl_m5	MA0704_1	oligos_6nt_test_vs_ctrl_m5	Lhx4	0.849	0.425	13	8	7	14	0.5	0.5385	0.875	D	-1\
oligos_6nt_test_vs_ctrl_m5	MA0612_1	oligos_6nt_test_vs_ctrl_m5	EMX1	0.796	0.425	13	10	8	15	0.5333	0.6154	0.8	R	-2\
oligos_6nt_test_vs_ctrl_m5	MA0716_1	oligos_6nt_test_vs_ctrl_m5	PRRX1	0.848	0.424	13	8	7	14	0.5	0.5385	0.875	D	-1\
oligos_6nt_test_vs_ctrl_m5	MA0075_2	oligos_6nt_test_vs_ctrl_m5	Prrx2	0.848	0.424	13	8	7	14	0.5	0.5385	0.875	D	-1\
oligos_6nt_test_vs_ctrl_m5	MA0903_1	oligos_6nt_test_vs_ctrl_m5	HOXB3	0.792	0.422	13	10	8	15	0.5333	0.6154	0.8	D	-2\
oligos_6nt_test_vs_ctrl_m5	MA1103_1	oligos_6nt_test_vs_ctrl_m5	FOXK2	0.704	0.422	13	11	9	15	0.6	0.6923	0.8182	D	4\
oligos_6nt_test_vs_ctrl_m5	MA0628_1	oligos_6nt_test_vs_ctrl_m5	POU6F1	0.791	0.422	13	10	8	15	0.5333	0.6154	0.8	D	-2\
oligos_6nt_test_vs_ctrl_m5	MA0658_1	oligos_6nt_test_vs_ctrl_m5	LHX6	0.791	0.422	13	10	8	15	0.5333	0.6154	0.8	R	-2\
oligos_6nt_test_vs_ctrl_m5	MA0892_1	oligos_6nt_test_vs_ctrl_m5	GSX1	0.79	0.421	13	10	8	15	0.5333	0.6154	0.8	D	-2\
oligos_6nt_test_vs_ctrl_m5	MA0654_1	oligos_6nt_test_vs_ctrl_m5	ISX	0.842	0.421	13	8	7	14	0.5	0.5385	0.875	D	-1\
oligos_6nt_test_vs_ctrl_m5	MA0027_2	oligos_6nt_test_vs_ctrl_m5	EN1	0.842	0.421	13	8	7	14	0.5	0.5385	0.875	D	-1\
oligos_6nt_test_vs_ctrl_m5	MA0031_1	oligos_6nt_test_vs_ctrl_m5	FOXD1	0.84	0.42	13	8	7	14	0.5	0.5385	0.875	D	6\
oligos_6nt_test_vs_ctrl_m5	MA0675_1	oligos_6nt_test_vs_ctrl_m5	NKX6_2	0.838	0.419	13	8	7	14	0.5	0.5385	0.875	D	-1\
oligos_6nt_test_vs_ctrl_m5	MA0157_2	oligos_6nt_test_vs_ctrl_m5	FOXO3	0.834	0.417	13	8	7	14	0.5	0.5385	0.875	D	6\
oligos_6nt_test_vs_ctrl_m5	MA0902_1	oligos_6nt_test_vs_ctrl_m5	HOXB2	0.779	0.415	13	10	8	15	0.5333	0.6154	0.8	D	-2\
oligos_6nt_test_vs_ctrl_m5	MA0888_1	oligos_6nt_test_vs_ctrl_m5	EVX2	0.778	0.415	13	10	8	15	0.5333	0.6154	0.8	D	-2\
oligos_6nt_test_vs_ctrl_m5	MA0885_1	oligos_6nt_test_vs_ctrl_m5	Dlx2	0.83	0.415	13	8	7	14	0.5	0.5385	0.875	D	-1\
oligos_6nt_test_vs_ctrl_m5	MA0703_1	oligos_6nt_test_vs_ctrl_m5	LMX1B	0.828	0.414	13	8	7	14	0.5	0.5385	0.875	D	-1\
oligos_6nt_test_vs_ctrl_m5	MA0880_1	oligos_6nt_test_vs_ctrl_m5	Dlx3	0.827	0.414	13	8	7	14	0.5	0.5385	0.875	D	-1\
oligos_6nt_test_vs_ctrl_m5	MA0882_1	oligos_6nt_test_vs_ctrl_m5	DLX6	0.827	0.413	13	8	7	14	0.5	0.5385	0.875	D	-1\
oligos_6nt_test_vs_ctrl_m5	MA0705_1	oligos_6nt_test_vs_ctrl_m5	Lhx8	0.825	0.412	13	8	7	14	0.5	0.5385	0.875	R	-1\
oligos_6nt_test_vs_ctrl_m5	MA0613_1	oligos_6nt_test_vs_ctrl_m5	FOXG1	0.823	0.411	13	8	7	14	0.5	0.5385	0.875	D	6\
oligos_6nt_test_vs_ctrl_m5	MA0709_1	oligos_6nt_test_vs_ctrl_m5	Msx3	0.822	0.411	13	8	7	14	0.5	0.5385	0.875	D	-1\
oligos_6nt_test_vs_ctrl_m5	MA0881_1	oligos_6nt_test_vs_ctrl_m5	Dlx4	0.822	0.411	13	8	7	14	0.5	0.5385	0.875	D	-1\
oligos_6nt_test_vs_ctrl_m5	MA0893_1	oligos_6nt_test_vs_ctrl_m5	GSX2	0.77	0.41	13	10	8	15	0.5333	0.6154	0.8	D	-2\
oligos_6nt_test_vs_ctrl_m5	MA0710_1	oligos_6nt_test_vs_ctrl_m5	NOTO	0.769	0.41	13	10	8	15	0.5333	0.6154	0.8	D	-2\
oligos_6nt_test_vs_ctrl_m5	MA0702_1	oligos_6nt_test_vs_ctrl_m5	LMX1A	0.818	0.409	13	8	7	14	0.5	0.5385	0.875	R	-1\
oligos_6nt_test_vs_ctrl_m5	MA0886_1	oligos_6nt_test_vs_ctrl_m5	EMX2	0.766	0.408	13	10	8	15	0.5333	0.6154	0.8	D	-2\
oligos_6nt_test_vs_ctrl_m5	MA0666_1	oligos_6nt_test_vs_ctrl_m5	MSX1	0.816	0.408	13	8	7	14	0.5	0.5385	0.875	D	-1\
oligos_6nt_test_vs_ctrl_m5	MA0700_1	oligos_6nt_test_vs_ctrl_m5	LHX2	0.762	0.406	13	10	8	15	0.5333	0.6154	0.8	R	-2\
oligos_6nt_test_vs_ctrl_m5	MA0708_1	oligos_6nt_test_vs_ctrl_m5	MSX2	0.808	0.404	13	8	7	14	0.5	0.5385	0.875	D	-1\
oligos_6nt_test_vs_ctrl_m5	MA0887_1	oligos_6nt_test_vs_ctrl_m5	EVX1	0.757	0.404	13	10	8	15	0.5333	0.6154	0.8	D	-2\
oligos_6nt_test_vs_ctrl_m5	MA0618_1	oligos_6nt_test_vs_ctrl_m5	LBX1	0.807	0.403	13	8	7	14	0.5	0.5385	0.875	R	-1\
oligos_6nt_test_vs_ctrl_m5	MA0889_1	oligos_6nt_test_vs_ctrl_m5	GBX1	0.754	0.402	13	10	8	15	0.5333	0.6154	0.8	D	-2\
oligos_6nt_test_vs_ctrl_m5	MA0674_1	oligos_6nt_test_vs_ctrl_m5	NKX6_1	0.804	0.402	13	8	7	14	0.5	0.5385	0.875	D	-1\
oligos_6nt_test_vs_ctrl_m5	MA0481_2	oligos_6nt_test_vs_ctrl_m5	FOXP1	0.714	0.401	13	12	9	16	0.5625	0.6923	0.75	D	4\
oligos_6nt_test_vs_ctrl_m5	MA0900_1	oligos_6nt_test_vs_ctrl_m5	HOXA2	0.751	0.4	13	10	8	15	0.5333	0.6154	0.8	D	-2\
; Host name	biow\
; Job started	2019-03-07.135931\
; Job done	2019-03-07.140031\
; Seconds	9.04\
;	user	9.04\
;	system	1.17\
;	cuser	47.92\
;	csystem	2.79\
}
k-mer	7.09
evalue	8.1e-08

## Sheet: FGF2_M6
oligos_6nt_test_vs_ctrl_m6
Total matches= 0
k-mer	10.76
evalue	1.7e-11

## Sheet: FGF2_M7
; Column content\
;	1	id1	Identifier of the first matrix\
;	2	id2	Identifier of the second matrix\
;	3	name1	Name of the first matrix\
;	4	name2	Name of the second matrix\
;	5	cor	Pearson coefficient of correlation between frequency matrices\
;	6	Ncor	Normalized correlation. Ncor = cor * Wr\
;	7	w1	Width of the first matrix\
;	8	w2	Width of the second matrix\
;	9	w	Alignment length (number of overlapping columns between matrix 1 and matrix 2, as a function of the offset)\
;	10	W	Total alignment length (overlapping + non-overlapping columns). W = w1 + w2 - w\
;	11	Wr	Relative alignment length (overlap divided by the total alignemnt length). Wr = w/W\
;	12	wr1	Alignment length relative to the width of the first matrix. wr1 = w/w1\
;	13	wr2	Alignment length relative to the width of the second matrix. wr2 = w/w2\
;	14	strand	strand, i.e. orientation of matrix 2 relative to matrix 1 (D=direct; R=reverse)\
;	15	offset	shift of the second matrix relative to the first matrix (negative:left; positive: right)\
#id1	id2	name1	name2	cor	Ncor	w1	w2	w	W	Wr	wr1	wr2	strand	offset\
oligos_6nt_test_vs_ctrl_m7	MA0100_3	oligos_6nt_test_vs_ctrl_m7	MYB	0.748	0.561	11	10	9	12	0.75	0.8182	0.9	D	-1\
oligos_6nt_test_vs_ctrl_m7	MA0610_1	oligos_6nt_test_vs_ctrl_m7	DMRT3	0.725	0.414	11	11	8	14	0.5714	0.7273	0.7273	D	3\
; Host name	biow\
; Job started	2019-03-07.140034\
; Job done	2019-03-07.140037\
; Seconds	1.68\
;	user	1.68\
;	system	0.09\
;	cuser	1.29\
;	csystem	0.16\
}
k-mer	4.65
evalue	2.2e-05

## Sheet: FGF2_M8
; Column content\
;	1	id1	Identifier of the first matrix\
;	2	id2	Identifier of the second matrix\
;	3	name1	Name of the first matrix\
;	4	name2	Name of the second matrix\
;	5	cor	Pearson coefficient of correlation between frequency matrices\
;	6	Ncor	Normalized correlation. Ncor = cor * Wr\
;	7	w1	Width of the first matrix\
;	8	w2	Width of the second matrix\
;	9	w	Alignment length (number of overlapping columns between matrix 1 and matrix 2, as a function of the offset)\
;	10	W	Total alignment length (overlapping + non-overlapping columns). W = w1 + w2 - w\
;	11	Wr	Relative alignment length (overlap divided by the total alignemnt length). Wr = w/W\
;	12	wr1	Alignment length relative to the width of the first matrix. wr1 = w/w1\
;	13	wr2	Alignment length relative to the width of the second matrix. wr2 = w/w2\
;	14	strand	strand, i.e. orientation of matrix 2 relative to matrix 1 (D=direct; R=reverse)\
;	15	offset	shift of the second matrix relative to the first matrix (negative:left; positive: right)\
#id1	id2	name1	name2	cor	Ncor	w1	w2	w	W	Wr	wr1	wr2	strand	offset\
oligos_6nt_test_vs_ctrl_m8	MA0817_1	oligos_6nt_test_vs_ctrl_m8	BHLHE23	0.73	0.446	17	12	11	18	0.6111	0.6471	0.9167	D	6\
oligos_6nt_test_vs_ctrl_m8	MA0826_1	oligos_6nt_test_vs_ctrl_m8	OLIG1	0.733	0.431	17	10	10	17	0.5882	0.5882	1	D	7\
oligos_6nt_test_vs_ctrl_m8	MA0827_1	oligos_6nt_test_vs_ctrl_m8	OLIG3	0.729	0.429	17	10	10	17	0.5882	0.5882	1	D	7\
oligos_6nt_test_vs_ctrl_m8	MA0678_1	oligos_6nt_test_vs_ctrl_m8	OLIG2	0.716	0.421	17	10	10	17	0.5882	0.5882	1	D	7\
oligos_6nt_test_vs_ctrl_m8	MA0669_1	oligos_6nt_test_vs_ctrl_m8	NEUROG2	0.71	0.418	17	10	10	17	0.5882	0.5882	1	D	7\
oligos_6nt_test_vs_ctrl_m8	MA0461_2	oligos_6nt_test_vs_ctrl_m8	Atoh1	0.71	0.418	17	10	10	17	0.5882	0.5882	1	D	7\
; Host name	biow\
; Job started	2019-03-07.140038\
; Job done	2019-03-07.140043\
; Seconds	1.86\
;	user	1.86\
;	system	0.13\
;	cuser	3.1\
;	csystem	0.28\
}
k-mer	6.69
evalue	2e-07

## Sheet: FGF2_M9
oligos_6nt_test_vs_ctrl_m9
Total matches= 0
k-mer	7.31
evalue	4.9e-08

## Sheet: FGF2_M10
oligos_6nt_test_vs_ctrl_m10
Total matches= 0
k-mer	10.76
evalue	1.7e-11

[truncated: 20 more sheets: FGF2_M11, FGF2_M12, FGF2_M13, FGF2_M14, FGF2_M15, FGF2_M16, FGF2_M17, FGF2_M18, FGF2_M19, FGF2_M20, FGF2_M21, FGF2_M22, FGF2_M23, FGF2_M24, FGF2_M25, FGF2_M26, FGF2_M27, FGF2_M28, FGF2_M29, FGF20_M30]
