# Supplementary material for: Enhancer activation by FGF signalling during otic induction
Source: Dev Biol. 2020 Jan 1;457(1):69–82. doi: 10.1016/j.ydbio.2019.09.006 (PMC6902270; doi:10.1016/j.ydbio.2019.09.006)
Supplement: Multimedia component 5 [file mmc5.xml]

<?xml version="1.0" encoding="UTF-8" standalone="no"?><data:data><datasets><author>andrea.streit@kcl.ac.uk</author><type>0</type><dataset><value>3</value><reason>Other (please explain)</reason><comments>The data are being made publicly available on Gene Omnibus Express to allow maximum accessibility.</comments></dataset></datasets></data:data>
